# Supplementary material for: Mapping the Pax6 3’ untranslated region microRNA regulatory landscape
Source: BMC Genomics. 2018 Nov 15;19:820. doi: 10.1186/s12864-018-5212-x (PMC6238409; doi:10.1186/s12864-018-5212-x)
Supplement: Supplementary file 1 — Table S1. microRNAs identified as candidates to regulate Pax6. miRNAs predicted to target 876 bp of the Pax6 3’UTR that were selected for inclusion on TaqMan microfluidic qPCR cards. Information about the MREs and rationale for selection are included. (XLSX 17 kb) [file 12864_2018_5212_MOESM1_ESM.xlsx]

## Sheet: Sheet1
Supplemetary Table 1. miRNAs Identified as Candidates to Regulate Pax6
miRNA	MRE Position	Site Type	MRE Sequence	Conservation (%)	Species	Predicted By	Reason Selected	miRNA Identified by miTRAP
375	201	7mer-A1	GAACAAA	98	Animal	Mir, P, Ts	Primary Candidate	Yes
375	288	6mer	GAACAA	95	Animal	P	Primary Candidate	Yes
494	731	8mer+G:U	ATGTTTTA	88	Mammal	P	Primary Candidate	Yes
495	627	6mer	TTTGTT	90	Mammal	Mir, P	Primary Candidate
1187	739	7mer-m8+G:U	TACACAT	95	mouse	P	Mouse-specific miRNA
1197	607	7mer-m8+G:U	GTGTCTT	98	Mammal	P	Primary Candidate
101-3p	811	6mer	TACTGT	95	Vertebrate	P, ImiRP	Primary Candidate
106a-5p	119	6mer	CACTTT	poor	Vertebrate	P, ImiRP	Weak site, Di predicted target site not within 890bp
1190-3p	194	7mer+G:U	TCAGTTG	92	Mouse	P	Mouse-specific miRNA
1194-3p	232	7mer-m8+G:U	ATTCATT	92	Mouse	P	Mouse-specific miRNA
1224-5p	Not within 876bp 3'UTR				Mammal
124-3p	607	7mer-m8+G:U	GTGTCTT	98	Vertebrate	P, ImiRP	Primary Candidate	Yes
127-3p	312	7mer-m8+G:U	GGATCTG	mouse and rat	Mammal	P, ImiRP	Poorly conserved 8mer PITA prediction	Yes
129-5p	500	7mer-m8+G:U	GTAAAAA	mouse and rat	Vertebrate	P, ImiRP	Poorly conserved 7mer PITA prediction
129-5p	778	7mer-m8+G:U	GCAAAAG	66	Vertebrate	P, ImiRP	Poorly conserved 7mer PITA prediction
129-5p	552	8mer	GCAAAAAA	85	Vertebrate	Mir, P, Ts, ImiRP	Primary Candidate
132-3p	812	6mer	ACTGTT	95	Vertebrate	P, ImiRP	Primary Candidate	Yes
132-3p	298	7mer-m8+G:U	GGCTGTT	mouse and rat	Vertebrate	P, ImiRP	Primary Candidate miRNA, weak site	Yes
144-3p	811	6mer	TACTGT	95	Vertebrate	P, ImiRP	Primary Candidate
145-5p	137	7mer-m8	AACTGGA	mouse	Vertebrate	P, ImiRP	Poorly conserved 7mer PITA prediction
15a-5p	319	7mer-m8+G:U	TGTTGCT	mouse	Vertebrate	P, ImiRP	Poorly conserved 8mer PITA prediction
15b-5p	319	7mer-m8+G:U	TGTTGCT	mouse	Vertebrate	P, ImiRP	Poorly conserved 8mer PITA prediction	Yes
16-5p	319	7mer-m8+G:U	TGTTGCT	mouse	Vertebrate	P, ImiRP	Poorly conserved 8mer PITA prediction	Yes
182-5p	49	6mer	TGTCAA	poor	Animal	P, ImiRP	Eye/Retina enriched, weak site, Ts predicted target site not within 890bp	Yes
182-5p	636	7mer-A1+G:U	TGTCAAA	92	Animal	ImiRP	Primary Candidate	Yes
183-5p	364	6mer	TGCCAT	28	Vertebrate	P, ImiRP	Poorly conserved 7mer PITA prediction	Yes
184-3p	Not within 876bp 3'UTR				Animal	None	Eye/Retina enriched
186-5p	764	6mer	TTCTTT	85	Mammal	P, ImiRP	Primary Candidate	Yes
187-3p	184	7mer-m8+G:U	AGGCACG	62	Vertebrate	P, ImiRP	Weak site, Mc predicted target site not within 890bp	Yes
195-5p	319	7mer-m8+G:U	TGTTGCT	mouse	Mammal	P, ImiRP	Poorly conserved 8mer PITA prediction	Yes
196a-5p	506	7mer-m8+G:U	ACTATCT	mouse	Vertebrate	P, ImiRP	Poorly conserved 8mer PITA prediction	Yes
196b-5p	506	7mer-m8+G:U	ACTATCT	mouse	Vertebrate	P, ImiRP	Poorly conserved 8mer PITA prediction
1a-3p	452	6mer	CATTCC	90	Animal	P, ImiRP	Primary Candidate
1a-3p	849	6mer	CATTCC	84	Animal	P, ImiRP	Weak site, Ts and Mc predicted target site not within 890bp
200b-3p	648	6mer	AGTATT	95	Vertebrate	Mir, P, ImiRP	Primary Candidate
200c-3p	648	6mer	AGTATT	95	Vertebrate	Mir, P, ImiRP	Primary Candidate
203-3p	698	6mer	ATTTCA	95	Vertebrate	Mir, P, ImiRP	Primary Candidate	Yes
204-5p	Not within 876bp 3'UTR				Animal	None	Eye/Retina enriched
206-3p	452	6mer	CATTCC	90	Animal	P, ImiRP	Primary Candidate
206-3p	849	6mer	CATTCC	84	Animal	P, ImiRP	Weak site, Ts and Mc predicted target site not within 890bp
207-3p	579	7mer-m8	GGAGAAG	mouse and rat	Rodent	P	Poorly conserved 7mer PITA prediction
212-3p	812	6mer	ACTGTT	95	Vertebrate	P, ImiRP	Primary Candidate	Yes
212-3p	298	7mer-m8+G:U	GGCTGTT	mouse and rat	Vertebrate	P, ImiRP	Primary Candidate miRNA, weak site	Yes
26a-5p	708	7mer-m8+G:U	TATTTGA	100	Vertebrate	P, ImiRP	Primary Candidate	Yes
26b-5p	708	7mer-m8+G:U	TATTTGA	100	Vertebrate	P, ImiRP	Primary Candidate	Yes
291a-3p	112	7mer-m8	AGCACTT	70	Rodent	P, ImiRP	Poorly conserved 8mer PITA prediction
294-3p	112	7mer-m8	AGCACTT	70	Rodent	P, ImiRP	Poorly conserved 8mer PITA prediction
295-3p	112	7mer-m8	AGCACTT	70	Rodent	P, ImiRP	Poorly conserved 7mer PITA prediction
298-5p	456	7mer-m8+G:U	CCTTTGC	83	Mammal	P	Poorly conserved 8mer PITA prediction	Yes
300-3p	458	8mer+G:U	TTTGCATA	95	Mammal	P	Primary Candidate
302a-3p	112	7mer-m8	AGCACTT	70	Vertebrate	Ts, P, ImiRP	Poorly conserved 8mer PITA prediction
302b-3p	112	7mer-m8	AGCACTT	70	Vertebrate	Ts, P	Poorly conserved 8mer PITA prediction
302c-3p	111	7mer-m8	AAGCACT	78	Vertebrate	Ts, P, ImiRP	Poorly conserved 8mer PITA prediction
302d-3p	112	7mer-m8	AGCACTT	70	Vertebrate	Ts, P, ImiRP	Poorly conserved 8mer PITA prediction
328-3p	Not within 876bp 3'UTR				Mammal	None	Three target sites in TurboGFP-dest1, miR SNP, Liang et al. (2011)
329-3p	605	6mer	GTGTGT	85	Mammal	Mir, P, ImiRP	Primary Candidate
335-3p	278	8mer+G:U	ATGAAGAA	mouse and rat	Mammal	P, ImiRP	Poorly conserved 8mer PITA prediction
340-5p	704	6mer	TTTATA	100	Mammal	Mir, P, ImiRP	Primary Candidate	Yes
340-5p	734	7mer-m8+G:U	TTTTATA	100	Mammal	P, ImiRP	Primary Candidate	Yes
340-5p	251	7mer-A1+G:U	TTTGTAA	98	Mammal	ImiRP	Primary Candidate	Yes
340-5p	121	8mer+G:U	CTTTGTAA	mouse	Mammal	P, ImiRP	Primary Candidate miRNA, weak site	Yes
342-5p	Not within 876bp 3'UTR				Mammal	None	Within mCherry reporter coding region, none in TurboGFP
362-3p	605	6mer	GTGTGT	85	Mammal	Mir, P, ImiRP	Primary Candidate
365-3p	260	7mer-m8	GGGCATT	98	Vertebrate	Mc, Mir, P, Ts, ImiRP	Primary Candidate
365-3p	77	7mer-m8+G:U	GGGTATT	poor	Vertebrate	P, ImiRP	Primary Candidate miRNA, weak site
369-3p	245	7mer-m8	GTATTAT	100	Mammal	Di, P, ImiRP	Primary Candidate
369-3p	271	7mer-A1+G:U	TGTTATA	83	Mammal	ImiRP	Primary Candidate miRNA, weak site
376c-3p	545	7mer-m8+G:U	TTTATGT	100	Mammal	P, ImiRP	Primary Candidate	Yes
376c-3p	632	7mer-m8+G:U	TTTATGT	92	Mammal	P, ImiRP	Primary Candidate	Yes
376c-3p	58	6mer	CTATGT	poor	Mammal	P, ImiRP	Primary Candidate miRNA, weak site	Yes
376c-3p	315	7mer-m8+G:U	TCTGTGT	68	Mammal	P, ImiRP	Primary Candidate miRNA, weak site	Yes
381-3p	445	7mer-m8+G:U	TTGTAT	88	Mammal	P, ImiRP	Primary Candidate
410-3p	705	6mer	TTATAT	100	Mammal	Di, Mir, P, ImiRP	Primary Candidate
421-3p	300	8mer+G:U	CTGTTGGA	mouse and rat	Mammal	P, ImiRP	Poorly conserved 8mer PITA prediction	Yes
421-3p	511	7mer-m8+G:U	CTGTTGG	80	Mammal	P, ImiRP	Poorly conserved 8mer PITA prediction	Yes
429-3p	648	6mer	AGTATT	95	Vertebrate	Mir, P, ImiRP	Primary Candidate
448-3p	548	8mer+G:U	ATGTGCAA	85	Mammal	P, ImiRP	Primary Candidate
448-3p	496	8mer+G:U	ATATGTAA	mouse and rat	Mammal	P, ImiRP	Primary Candidate miRNA, weak site
450b-3p	519	8mer+G:U	TTTCCAAA	100	Mammal	P, ImiRP	Primary Candidate
450b-3p	851	7mer-m8+G:U	TTCCTAA	84	Mammal	P, ImiRP	Primary Candidate miRNA, weak site
450b-5p	551	7mer-A1	TGCAAAA	85	Mammal	P, ImiRP	Primary Candidate
450b-5p	499	7mer-A1+G:U	TGTAAAA	mouse and rat	Mammal	ImiRP	Primary Candidate miRNA, weak site
455-3p	428	8mer	TGGACTGA	88	Vertebrate	P, ImiRP	Primary Candidate	Yes
466d-5p	484	7mer-m8	CACACAC	mouse	Mouse	P	Poorly conserved 7mer PITA prediction
466f-3p	243	6mer	GTGTAT	95	Rodent	P	Mouse-specific miRNA
466k	483	7mer-m8	CACACAC	mouse	Rodent	P	Poorly conserved 8mer PITA prediction
493-3p	168	7mer-m8+G:U	GACCTTT	90	Mammal	P	Primary Candidate
496-3p	719	7mer-m8	AATACTC	74	Mammal	P, ImiRP	Poorly conserved 7mer PITA prediction
496-3p	399	7mer-m8+G:U	AATACTT	90	Mammal	P, ImiRP	Primary Candidate
497-5p	319	7mer-m8+G:U	TGTTGCT	mouse	Mammal	P, ImiRP	Poorly conserved 8mer PITA prediction	Yes
499-5p	379	7mer-m8+G:U	GTTTTA	92	Vertebrate	P, ImiRP	Primary Candidate
500-3p	242	7mer-m8+G:U	GGTGTAT	95	Mammal	P, ImiRP	Primary Candidate
500-3p	835	6mer	GTGCAT	100	Mammal	P, ImiRP	Primary Candidate
501-3p	242	7mer-m8+G:U	GGTGTAT	95	Mammal	P	Primary Candidate
501-3p	835	6mer	GTGCAT	100	Mammal	P	Primary Candidate
505-5p	Not within 876bp 3'UTR				Mammal	Mc	Predicted target site not within 890bp
511-5p	182	7mer-m8+G:U	GAAGGCA	78	Mammal	P, ImiRP	Poorly conserved 8mer PITA prediction
511-5p	596	7mer-m8+G:U	AAAGGTA	92	Mammal	P, ImiRP	Primary Candidate
540-5p	168	7mer+G:U	GACCTTT	90	Rodent	P, ImiRP	Mouse-specific miRNA
590-3p	690	8mer+G:U	TAAAGTTA	95	Mammal	P	Primary Candidate
590-3p	842	7mer-m8+G:U	TAGAATT	82	Mammal	P	Primary Candidate
669a-3p	Not within 876bp 3'UTR				Mouse	Mc	Mouse-specific miR, Mc predicted target site not within 890bp
669i	547	7mer+G:U	TATGTGC	90	Mouse	P	Mouse-specific miRNA
675-3p	461	8mer+G:U	GCATATAA	95	Mammal	P, ImiRP	Primary Candidate
675-3p	175	7mer-m8+G:U	GCGTACA	mouse and rat	Mammal	P, ImiRP	Primary Candidate miRNA, weak site
675-3p	749	7mer-A1+G:U	CATGCAA	82	Mammal	ImiRP	Primary Candidate miRNA, weak site
679-5p	818	7mer-m8	CACAGTC	72	Rodent	P, ImiRP	Poorly conserved 8mer PITA prediction
683-3p	68	7mer	ACAGCAG	poor	Mouse	P	Poorly conserved 7mer PITA prediction
691-3p	82	8mer	TCAGGAAA	poor	Mouse	P	Poorly conserved 8mer PITA prediction
692-3p	92	8mer	AAAGAGAA	poor	Mouse	P	Poorly conserved 7mer PITA prediction
693-5p	328	7mer-m8+G:U	TGTGGTT	mouse and rat	Mouse	P	Poorly conserved 8mer PITA prediction
694-3p	744	7mer-m8	ATTTTCA	79	Mouse	P	Poorly conserved 8mer PITA prediction
710-5p	359	7mer-m8+G:U	AGATTTG	poor	Mouse	P	Poorly conserved 8mer PITA prediction
742-3p	515	7mer+G:U	TGGTTTT	95	Rodent	P, ImiRP	Mouse-specific miRNA
759-5p	44	7mer-m8	CACTCTG	poor	Mammal	P	Poorly conserved 7mer PITA prediction
7a-5p	517	8mer+G:U	GTTTTCCA	88	Animal	P, ImiRP	Primary Candidate	Yes
7a-5p	655	7mer-m8	GTCTTCC	100	Animal	Mc, Mir, P, Ts, ImiRP	Primary Candidate	Yes
7b-5p	517	8mer+G:U	GTTTTCCA	88	Animal	P	Primary Candidate	Yes
7b-5p	655	7mer-m8	GTCTTCC	100	Animal	Mc, Mir, P, Ts	Primary Candidate	Yes
876-5p	665	7mer-m8	GAAATCC	100	Mammal	Mir, P	Primary Candidate
878-5p	489	8mer	ACTAGATA	mouse and rat	Rodent	P, ImiRP	Poorly conserved 7mer PITA prediction
878-5p	795	7mer-A1+G:U	TTAGATA	95	Rodent	P, ImiRP	Poorly conserved 7mer PITA prediction
9-5p	522	6mer	CCAAAG	100	Animal	Mir, P, ImiRP	Primary Candidate	Yes
9-5p	163	8mer+G:U	CCAAGGA	mouse	Animal	P, ImiRP	Primary Candidate miRNA, weak site	Yes
96-5p	49	6mer	TGTCAA	poor	Animal	P, ImiRP	Eye/Retina enriched, weak site, Ts predicted target site not within 890bp
96-5p	636	7mer-A1+G:U	TGTCAAA	92	Animal	ImiRP	Primary Candidate
let-7a-5p	Not within 876bp 3'UTR				Animal	None	Negative Control
Target sites were predicted by PITA (P), TargetScan (Ts), Miranda (Mir), DianaMicroT (Di), MicroCosm (Mc) and ImiRP.
Conservation indicates the % conservation of the predicted target site between orthologous placental mammalian Pax6 3'UTRs, using the UCSC genome browser maltiz alignments.
"Species" indicates the broad category of organisms in which the miRNA has been found to be present, as indicated by miRBase.
Liang et al. (2011) A functional polymorphism at 3'UTR of the PAX6 gene may confere risk for extreme myopia. IOVS, 52(6):3500-3505.
