# Supplementary material for: Mapping the Pax6 3’ untranslated region microRNA regulatory landscape
Source: BMC Genomics. 2018 Nov 15;19:820. doi: 10.1186/s12864-018-5212-x (PMC6238409; doi:10.1186/s12864-018-5212-x)
Supplement: Supplementary file 3 — Table S2. PITA predictions for 876 nucleotides of Pax6 3’UTR. Full list of MREs predicted by PITA for 876 bp of the Pax6 3’UTR, and MRE exclusion criteria. (XLSX 135 kb) [file 12864_2018_5212_MOESM3_ESM.xlsx]

## Sheet: Sheet1
Supplementary Table 2. PITA Predictions for 876 Nucleotides of Pax6 3'UTR
MRE type is expressed as X:Y:Z, where X is MRE size, Y is the number of mismatches between the miRNA seed and the MRE, and Z is the number of G:U pairs
All PITA predictions for 876bp				Sites with mismatches excluded				6mer+G:U sites excluded
microRNA	Position	MRE Type		microRNA	Position	MRE Type		microRNA	Position	MRE Type
mmu-miR-105	15	8:1:1		mmu-miR-23a	18	6:0:0		mmu-miR-23a	18	6:0:0
mmu-miR-202-5p	16	8:1:1		mmu-miR-23b	18	6:0:0		mmu-miR-23b	18	6:0:0
mmu-miR-688	16	7:1:1		mmu-miR-298	46	6:0:0		mmu-miR-678	23	7:0:1
mmu-miR-704	17	6:1:0		mmu-miR-182	49	6:0:0		mmu-miR-759	44	7:0:0
mmu-miR-125a-3p	17	6:1:1		mmu-miR-96	49	6:0:0		mmu-miR-298	46	6:0:0
mmu-miR-412	17	7:1:0		mmu-miR-707	54	6:0:0		mmu-miR-182	49	6:0:0
mmu-miR-190	17	6:1:1		mmu-miR-376c	58	6:0:0		mmu-miR-96	49	6:0:0
mmu-miR-190b	17	6:1:1		mmu-miR-883b-3p	71	6:0:0		mmu-miR-707	54	6:0:0
mmu-miR-673-5p	18	6:1:0		mmu-miR-883a-3p	71	6:0:0		mmu-miR-471	57	7:0:1
mmu-miR-27a	18	6:1:0		mmu-miR-1186	112	6:0:0		mmu-miR-376c	58	6:0:0
mmu-miR-27b	18	6:1:0		mmu-miR-292-3p	113	6:0:0		mmu-miR-592	65	7:0:1
mmu-miR-23a	18	6:0:0		mmu-miR-290-3p	113	6:0:0		mmu-miR-669a	66	7:0:1
mmu-miR-23b	18	6:0:0		mmu-miR-467d	113	6:0:0		mmu-miR-683	68	7:0:0
mmu-miR-377	18	6:1:0		mmu-miR-20b	119	6:0:0		mmu-miR-883b-3p	71	6:0:0
mmu-miR-350	18	6:1:0		mmu-miR-20a	119	6:0:0		mmu-miR-883a-3p	71	6:0:0
mmu-miR-376b	18	6:1:1		mmu-miR-106a	119	6:0:0		mmu-miR-365	77	7:0:1
mmu-miR-669j	18	6:1:1		mmu-miR-17	119	6:0:0		mmu-miR-691	82	8:0:0
mmu-miR-26a	18	6:1:1		mmu-miR-106b	119	6:0:0		mmu-miR-692	92	7:0:0
mmu-miR-466a-3p	18	6:1:1		mmu-miR-93	119	6:0:0		mmu-miR-701	103	7:0:1
mmu-miR-466b-3p	18	6:1:1		mmu-miR-582-5p	127	6:0:0		mmu-miR-302c	110	8:0:0
mmu-miR-466b-3-3p	18	6:1:1		mmu-miR-1197	130	6:0:0		mmu-miR-302d	111	8:0:0
mmu-miR-466c-3p	18	6:1:1		mmu-miR-743b-5p	134	6:0:0		mmu-miR-294	111	8:0:0
mmu-miR-466e-3p	18	6:1:1		mmu-miR-375	201	6:0:0		mmu-miR-291a-3p	111	8:0:0
mmu-miR-466d-3p	18	6:1:1		mmu-miR-466f-3p	243	6:0:0		mmu-miR-302a	111	8:0:0
mmu-miR-297b-3p	18	6:1:1		mmu-miR-1-2-as	268	6:0:0		mmu-miR-302b	111	8:0:0
mmu-miR-467g	18	6:1:1		mmu-miR-183	364	6:0:0		mmu-miR-1186	112	6:0:0
mmu-miR-669i	18	6:1:1		mmu-miR-381	446	6:0:0		mmu-miR-295	112	7:0:0
mmu-miR-26b	18	6:1:1		mmu-miR-206	452	6:0:0		mmu-miR-292-3p	113	6:0:0
mmu-miR-668	19	6:1:1		mmu-miR-1	452	6:0:0		mmu-miR-290-3p	113	6:0:0
mmu-miR-540-3p	19	7:1:1		mmu-miR-466k	483	6:0:0		mmu-miR-467d	113	6:0:0
mmu-miR-291b-5p	19	6:1:0		mmu-miR-466d-5p	483	6:0:0		mmu-miR-20b	119	6:0:0
mmu-miR-291a-5p	19	6:1:0		mmu-miR-9	522	6:0:0		mmu-miR-20a	119	6:0:0
mmu-miR-465a-3p	19	6:1:1		mmu-miR-450b-5p	551	6:0:0		mmu-miR-106a	119	6:0:0
mmu-miR-465b-3p	19	6:1:1		mmu-miR-362-3p	605	6:0:0		mmu-miR-17	119	6:0:0
mmu-miR-465c-3p	19	6:1:1		mmu-miR-495	627	6:0:0		mmu-miR-106b	119	6:0:0
mmu-miR-34b-3p	19	6:1:0		mmu-miR-1192	627	6:0:0		mmu-miR-93	119	6:0:0
mmu-miR-425	19	6:1:0		mmu-miR-200c	648	6:0:0		mmu-miR-759	119	7:0:1
mmu-miR-194	19	6:1:1		mmu-miR-200b	648	6:0:0		mmu-miR-142-5p	120	7:0:1
mmu-miR-383	19	7:1:0		mmu-miR-429	648	6:0:0		mmu-miR-340-5p	121	7:0:1
mmu-miR-342-3p	19	6:1:0		mmu-miR-203	698	6:0:0		mmu-miR-582-5p	127	6:0:0
mmu-miR-183	19	6:1:1		mmu-miR-466l	703	6:0:0		mmu-miR-1197	130	6:0:0
mmu-miR-369-3p	19	6:1:1		mmu-miR-340-5p	704	6:0:0		mmu-miR-743b-5p	134	6:0:0
mmu-miR-542-3p	19	6:1:1		mmu-miR-410	705	6:0:0		mmu-miR-671-3p	136	7:0:1
mmu-miR-489	19	6:1:0		mmu-miR-1198	740	6:0:0		mmu-miR-145	137	7:0:0
mmu-miR-369-5p	20	6:1:1		mmu-miR-669h-5p	749	6:0:0		mmu-miR-698	147	7:0:1
mmu-miR-1193	20	7:1:1		mmu-miR-367	751	6:0:0		mmu-miR-9	161	8:0:1
mmu-miR-339-3p	20	6:1:1		mmu-miR-25	751	6:0:0		mmu-miR-493	167	8:0:1
mmu-miR-423-3p	22	8:1:1		mmu-miR-92a	751	6:0:0		mmu-miR-540-5p	168	7:0:1
mmu-miR-434-3p	22	6:1:1		mmu-miR-32	751	6:0:0		mmu-miR-298	170	7:0:1
mmu-miR-375	22	6:1:1		mmu-miR-92b	751	6:0:0		mmu-miR-675-3p	175	7:0:1
mmu-miR-434-5p	23	6:1:0		mmu-miR-495	759	6:0:0		mmu-miR-511	181	8:0:1
mmu-miR-720	23	7:1:0		mmu-miR-1192	759	6:0:0		mmu-miR-187	183	8:0:1
mmu-miR-433	23	7:1:1		mmu-miR-186	764	6:0:0		mmu-miR-805	193	7:0:1
mmu-miR-327	23	6:1:1		mmu-miR-144	811	6:0:0		mmu-miR-1190	194	7:0:1
mmu-miR-678	23	7:0:1		mmu-miR-132	812	6:0:0		mmu-miR-375	201	6:0:0
mmu-miR-136	23	6:1:0		mmu-miR-212	812	6:0:0		mmu-miR-1194	232	8:0:1
mmu-miR-719	24	6:0:1		mmu-miR-881	818	6:0:0		mmu-miR-500	242	7:0:1
mmu-miR-653	24	6:1:1		mmu-miR-500	835	6:0:0		mmu-miR-501-3p	242	7:0:1
mmu-miR-582-3p	24	7:1:1		mmu-miR-501-3p	835	6:0:0		mmu-miR-466f-3p	243	6:0:0
mmu-miR-669e	25	6:1:1		mmu-miR-719	24	6:0:1		mmu-miR-369-3p	244	8:0:0
mmu-miR-698	25	7:1:1		mmu-miR-692	26	6:0:1		mmu-miR-466l	249	7:0:1
mmu-miR-326	25	6:1:0		mmu-miR-207	28	6:0:1		mmu-miR-365	260	7:0:0
mmu-miR-330	25	6:1:0		mmu-miR-582-5p	35	6:0:1		mmu-miR-1-2-as	268	6:0:0
mmu-miR-431	25	6:1:1		mmu-miR-128	36	6:0:1		mmu-miR-374	271	7:0:1
mmu-miR-9	25	6:1:1		mmu-miR-381	37	6:0:1		mmu-miR-335-3p	277	8:0:1
mmu-miR-207	26	6:1:1		mmu-miR-122	44	6:0:1		mmu-miR-375	288	6:0:0
mmu-miR-692	26	6:0:1		mmu-miR-325	52	6:0:1		mmu-miR-669d	293	7:0:1
mmu-miR-211	26	6:1:1		mmu-miR-582-3p	69	6:0:1		mmu-miR-132	297	8:0:1
mmu-miR-204	26	6:1:1		mmu-miR-22	71	6:0:1		mmu-miR-212	297	8:0:1
mmu-miR-720	26	6:1:0		mmu-miR-1190	72	6:0:1		mmu-miR-421	300	7:0:1
mmu-miR-712	26	6:1:1		mmu-miR-763	72	6:0:1		mmu-miR-127	311	8:0:1
mmu-miR-469	27	8:1:1		mmu-miR-429	78	6:0:1		mmu-miR-376c	315	7:0:1
mmu-miR-343	27	6:1:0		mmu-miR-200c	78	6:0:1		mmu-miR-15a	318	8:0:1
mmu-miR-720	27	7:1:1		mmu-miR-200b	78	6:0:1		mmu-miR-497	318	8:0:1
mmu-miR-207	28	6:0:1		mmu-miR-451	103	6:0:1		mmu-miR-195	318	8:0:1
mmu-miR-698	28	6:1:1		mmu-miR-122	114	6:0:1		mmu-miR-15b	318	8:0:1
mmu-miR-204	29	7:1:1		mmu-miR-466g	122	6:0:1		mmu-miR-16	318	8:0:1
mmu-miR-211	29	7:1:1		mmu-miR-409-5p	125	6:0:1		mmu-miR-322	319	7:0:1
mmu-miR-511	29	7:1:1		mmu-miR-449c	128	6:0:1		mmu-miR-693-5p	327	8:0:1
mmu-miR-204	29	6:1:1		mmu-miR-34c	128	6:0:1		mmu-miR-669e	356	7:0:1
mmu-miR-501-5p	29	7:1:1		mmu-miR-449b	128	6:0:1		mmu-miR-710	358	8:0:1
mmu-miR-202-5p	29	6:1:0		mmu-miR-34b-5p	128	6:0:1		mmu-miR-183	364	6:0:0
mmu-miR-211	29	6:1:1		mmu-miR-699	128	6:0:1		mmu-miR-499	379	7:0:1
mmu-miR-712	29	6:1:1		mmu-miR-34a	128	6:0:1		mmu-miR-190b	391	7:0:1
mmu-miR-207	30	6:1:1		mmu-miR-449a	128	6:0:1		mmu-miR-190	391	7:0:1
mmu-miR-375	30	6:1:1		mmu-miR-184	129	6:0:1		mmu-miR-496	399	7:0:1
mmu-miR-718	30	6:1:0		mmu-miR-760	141	6:0:1		mmu-miR-202-3p	400	7:0:1
mmu-miR-384-3p	30	6:1:0		mmu-miR-125b-3p	143	6:0:1		mmu-miR-491	407	7:0:1
mmu-miR-698	30	6:1:1		mmu-miR-678	146	6:0:1		mmu-miR-455	428	7:0:0
mmu-miR-544	30	6:1:1		mmu-miR-719	146	6:0:1		mmu-miR-466g	444	7:0:1
mmu-miR-362-5p	30	6:1:1		mmu-miR-691	147	6:0:1		mmu-miR-381	446	6:0:0
mmu-miR-691	30	6:1:0		mmu-miR-470	163	6:0:1		mmu-miR-206	452	6:0:0
mmu-miR-712	30	6:1:1		mmu-miR-300	173	6:0:1		mmu-miR-1	452	6:0:0
mmu-miR-686	30	7:1:1		mmu-miR-210	176	6:0:1		mmu-miR-298	455	8:0:1
mmu-miR-686	30	6:1:1		mmu-miR-297a	176	6:0:1		mmu-miR-300	457	8:0:1
mmu-miR-335-3p	31	6:1:1		mmu-miR-297b-5p	176	6:0:1		mmu-miR-19b	458	7:0:1
mmu-miR-692	31	6:1:1		mmu-miR-297c	176	6:0:1		mmu-miR-19a	458	7:0:1
mmu-miR-687	31	6:1:0		mmu-miR-881	187	6:0:1		mmu-miR-675-3p	461	7:0:1
mmu-miR-590-3p	31	8:1:1		mmu-miR-763	195	6:0:1		mmu-miR-466k	483	6:0:0
mmu-miR-684	32	7:1:1		mmu-miR-493	207	6:0:1		mmu-miR-466d-5p	483	6:0:0
mmu-miR-654-3p	32	6:1:1		mmu-miR-93	212	6:0:1		mmu-miR-466k	483	8:0:0
mmu-miR-698	32	6:1:1		mmu-miR-106b	212	6:0:1		mmu-miR-466d-5p	484	7:0:0
mmu-miR-452	32	6:1:1		mmu-miR-106a	212	6:0:1		mmu-miR-878-5p	489	7:0:0
mmu-miR-876-5p	33	7:1:1		mmu-miR-17	212	6:0:1		mmu-miR-669j	495	7:0:1
mmu-miR-338-5p	33	8:1:0		mmu-miR-20a	212	6:0:1		mmu-miR-669i	495	7:0:1
mmu-miR-1195	33	6:1:1		mmu-miR-20b	212	6:0:1		mmu-miR-448	496	7:0:1
mmu-miR-409-3p	33	6:1:1		mmu-miR-291b-5p	215	6:0:1		mmu-miR-129-5p	500	7:0:1
mmu-miR-216b	33	6:1:0		mmu-miR-291a-5p	215	6:0:1		mmu-miR-196a	505	8:0:1
mmu-miR-216a	33	6:1:0		mmu-miR-488	228	6:0:1		mmu-miR-196b	505	8:0:1
mmu-miR-693-3p	34	6:1:1		mmu-miR-142-5p	229	6:0:1		mmu-miR-421	510	8:0:1
mmu-miR-144	34	7:1:1		mmu-miR-20a	236	6:0:1		mmu-miR-742	515	7:0:1
mmu-miR-369-3p	35	6:1:1		mmu-miR-106a	236	6:0:1		mmu-miR-7a	517	7:0:1
mmu-miR-582-5p	35	6:0:1		mmu-miR-20b	236	6:0:1		mmu-miR-7b	517	7:0:1
mmu-miR-126-5p	35	6:1:1		mmu-miR-17	236	6:0:1		mmu-miR-450b-3p	519	7:0:1
mmu-miR-101b	35	6:1:1		mmu-miR-106b	236	6:0:1		mmu-miR-9	522	6:0:0
mmu-miR-101a	35	6:1:1		mmu-miR-93	236	6:0:1		mmu-miR-582-3p	532	7:0:1
mmu-miR-1-2-as	35	8:1:1		mmu-miR-291b-5p	239	6:0:1		mmu-miR-376c	545	7:0:1
mmu-miR-466l	35	6:1:1		mmu-miR-291a-5p	239	6:0:1		mmu-miR-669j	547	7:0:1
mmu-miR-128	36	6:0:1		mmu-miR-770-5p	241	6:0:1		mmu-miR-669i	547	7:0:1
mmu-miR-212	36	6:1:1		mmu-miR-297b-3p	243	6:0:1		mmu-miR-448	548	7:0:1
mmu-miR-27a	36	7:1:1		mmu-miR-466b-3-3p	243	6:0:1		mmu-miR-450b-5p	551	6:0:0
mmu-miR-29c	36	8:1:1		mmu-miR-466a-3p	243	6:0:1		mmu-miR-129-5p	552	7:0:0
mmu-miR-27b	36	7:1:1		mmu-miR-466b-3p	243	6:0:1		mmu-miR-501-5p	557	7:0:1
mmu-miR-29a	36	8:1:1		mmu-miR-466c-3p	243	6:0:1		mmu-miR-692	576	8:0:1
mmu-miR-132	36	6:1:1		mmu-miR-466e-3p	243	6:0:1		mmu-miR-207	578	8:0:0
mmu-miR-201	36	7:1:1		mmu-miR-669f	243	6:0:1		mmu-miR-511	595	8:0:1
mmu-miR-200a	36	8:1:1		mmu-miR-466d-3p	243	6:0:1		mmu-miR-1-2-as	604	7:0:1
mmu-miR-191	36	8:1:1		mmu-miR-467g	243	6:0:1		mmu-miR-329	605	6:0:0
mmu-miR-29b	36	8:1:1		mmu-miR-155	245	6:0:1		mmu-miR-362-3p	605	6:0:0
mmu-miR-759	36	6:1:1		mmu-miR-340-5p	251	6:0:1		mmu-miR-1197	606	8:0:1
mmu-miR-141	36	8:1:1		mmu-miR-450b-5p	253	6:0:1		mmu-miR-124	607	7:0:1
mmu-miR-381	37	6:0:1		mmu-miR-532-5p	260	6:0:1		mmu-miR-382	623	7:0:1
mmu-miR-770-5p	37	6:1:1		mmu-miR-152	262	6:0:1		mmu-miR-495	627	6:0:0
mmu-miR-329	37	6:1:0		mmu-miR-155	262	6:0:1		mmu-miR-1192	627	6:0:0
mmu-miR-673-5p	37	6:1:1		mmu-miR-148b	262	6:0:1		mmu-miR-376c	632	7:0:1
mmu-miR-350	37	6:1:0		mmu-miR-199a-5p	263	6:0:1		mmu-miR-200c	648	6:0:0
mmu-miR-362-3p	37	6:1:0		mmu-miR-126-3p	267	6:0:1		mmu-miR-200b	648	6:0:0
mmu-miR-323-3p	37	6:1:1		mmu-miR-669f	268	6:0:1		mmu-miR-429	648	6:0:0
mmu-miR-466b-3-3p	37	6:1:1		mmu-miR-425	271	6:0:1		mmu-miR-466l	649	8:0:1
mmu-miR-466a-3p	37	6:1:1		mmu-miR-194	271	6:0:1		mmu-miR-7b	655	7:0:0
mmu-miR-466b-3p	37	6:1:1		mmu-miR-489	271	6:0:1		mmu-miR-7a	655	7:0:0
mmu-miR-466c-3p	37	6:1:1		mmu-miR-592	293	6:0:1		mmu-miR-876-5p	664	8:0:0
mmu-miR-466e-3p	37	6:1:1		mmu-miR-693-3p	297	6:0:1		mmu-miR-590-3p	689	8:0:1
mmu-miR-466d-3p	37	6:1:1		mmu-miR-497	299	6:0:1		mmu-miR-203	698	6:0:0
mmu-miR-297b-3p	37	6:1:1		mmu-miR-322	299	6:0:1		mmu-miR-466l	703	6:0:0
mmu-miR-467g	37	6:1:1		mmu-miR-15a	299	6:0:1		mmu-miR-340-5p	704	6:0:0
mmu-miR-466f-3p	37	6:1:1		mmu-miR-503	299	6:0:1		mmu-miR-410	705	6:0:0
mmu-miR-1197	38	8:1:1		mmu-miR-15b	299	6:0:1		mmu-miR-26b	708	7:0:1
mmu-miR-1197	38	6:1:1		mmu-miR-16	299	6:0:1		mmu-miR-26a	708	7:0:1
mmu-miR-543	38	6:1:1		mmu-miR-195	299	6:0:1		mmu-miR-496	719	7:0:0
mmu-miR-429	38	6:1:1		mmu-miR-761	300	6:0:1		mmu-miR-494	731	7:0:1
mmu-miR-495	38	6:1:0		mmu-miR-344	304	6:0:1		mmu-miR-340-5p	733	8:0:1
mmu-miR-124	38	6:1:1		mmu-miR-715	309	6:0:1		mmu-miR-568	735	8:0:0
mmu-miR-667	38	6:1:1		mmu-miR-466g	315	6:0:1		mmu-miR-466c-5p	738	8:0:1
mmu-miR-200b	38	6:1:1		mmu-miR-103	319	6:0:1		mmu-miR-466b-5p	738	8:0:1
mmu-miR-466i	38	6:1:0		mmu-miR-107	319	6:0:1		mmu-miR-466e-5p	738	8:0:1
mmu-miR-200c	38	6:1:1		mmu-miR-194	319	6:0:1		mmu-miR-466a-5p	738	8:0:1
mmu-miR-467f	38	6:1:1		mmu-miR-503	320	6:0:1		mmu-miR-1187	738	8:0:1
mmu-miR-494	38	6:1:1		mmu-miR-23a	327	6:0:1		mmu-miR-1198	740	6:0:0
mmu-miR-1192	38	6:1:0		mmu-miR-23b	327	6:0:1		mmu-miR-694	743	8:0:0
mmu-miR-139-3p	39	6:1:1		mmu-miR-684	342	6:0:1		mmu-miR-669h-5p	749	6:0:0
mmu-miR-505	39	8:1:0		mmu-miR-653	353	6:0:1		mmu-miR-367	751	6:0:0
mmu-miR-146a	39	6:1:1		mmu-miR-431	357	6:0:1		mmu-miR-25	751	6:0:0
mmu-miR-146b	39	6:1:1		mmu-miR-1191	358	6:0:1		mmu-miR-92a	751	6:0:0
mmu-miR-711	39	6:1:1		mmu-miR-31	362	6:0:1		mmu-miR-32	751	6:0:0
mmu-miR-1224	39	7:1:1		mmu-miR-652	364	6:0:1		mmu-miR-92b	751	6:0:0
mmu-miR-30a	40	7:1:0		mmu-miR-715	367	6:0:1		mmu-miR-495	759	6:0:0
mmu-miR-30c	40	7:1:0		mmu-miR-1196	369	6:0:1		mmu-miR-1192	759	6:0:0
mmu-miR-488	40	6:1:1		mmu-miR-320	379	6:0:1		mmu-miR-706	762	7:0:1
mmu-miR-30e	40	7:1:0		mmu-miR-208a	380	6:0:1		mmu-miR-186	764	6:0:0
mmu-miR-466j	40	7:1:1		mmu-miR-208b	380	6:0:1		mmu-miR-129-5p	778	7:0:1
mmu-miR-466h	40	7:1:1		mmu-miR-142-5p	381	6:0:1		mmu-miR-199a-3p	809	7:0:1
mmu-miR-30b	40	7:1:0		mmu-miR-463	382	6:0:1		mmu-miR-199b	809	7:0:1
mmu-miR-384-5p	40	7:1:0		mmu-miR-470	386	6:0:1		mmu-miR-101a	811	6:0:0
mmu-miR-30d	40	7:1:0		mmu-miR-431	387	6:0:1		mmu-miR-101b	811	6:0:0
mmu-miR-694	40	6:1:0		mmu-miR-669e	387	6:0:1		mmu-miR-144	811	6:0:0
mmu-miR-153	40	6:1:1		mmu-miR-654-3p	389	6:0:1		mmu-miR-132	812	6:0:0
mmu-miR-448	40	6:1:1		mmu-let-7e	401	6:0:1		mmu-miR-212	812	6:0:0
mmu-miR-421	40	6:1:0		mmu-miR-882	404	6:0:1		mmu-miR-679	817	8:0:0
mmu-miR-568	40	6:1:1		mmu-miR-185	404	6:0:1		mmu-miR-881	818	6:0:0
mmu-miR-434-3p	41	6:1:0		mmu-miR-191	413	6:0:1		mmu-miR-695	822	8:0:1
mmu-miR-146a	41	6:1:0		mmu-miR-881	419	6:0:1		mmu-miR-669k	834	7:0:1
mmu-miR-146b	41	6:1:0		mmu-miR-151-3p	422	6:0:1		mmu-miR-669h-3p	834	7:0:1
mmu-miR-345-3p	41	6:1:0		mmu-miR-30e	423	6:0:1		mmu-miR-500	835	6:0:0
mmu-miR-134	41	6:1:1		mmu-miR-30a	423	6:0:1		mmu-miR-501-3p	835	6:0:0
mmu-miR-378	41	6:1:1		mmu-miR-30d	423	6:0:1		mmu-miR-590-3p	842	7:0:1
mmu-miR-411	41	7:1:1		mmu-miR-30b	423	6:0:1		mmu-miR-1194	846	7:0:1
mmu-miR-185	42	8:1:1		mmu-miR-30c	423	6:0:1		mmu-miR-450b-3p	851	7:0:1
mmu-miR-1194	42	6:1:1		mmu-miR-466l	423	6:0:1		mmu-miR-695	853	7:0:1
mmu-miR-301a	42	6:1:0		mmu-miR-340-5p	424	6:0:1		mmu-miR-805	857	7:0:0
mmu-miR-876-3p	42	6:1:1		mmu-miR-223	431	6:0:1
mmu-miR-301b	42	6:1:0		mmu-miR-361	432	6:0:1
mmu-miR-140	42	6:1:1		mmu-miR-598	433	6:0:1
mmu-miR-130b	42	6:1:0		mmu-miR-323-3p	433	6:0:1
mmu-miR-883b-5p	42	6:1:1		mmu-miR-450b-3p	438	6:0:1
mmu-miR-130a	42	6:1:0		mmu-miR-340-5p	445	6:0:1
mmu-miR-721	42	6:1:0		mmu-miR-410	446	6:0:1
mmu-miR-128	43	8:1:0		mmu-miR-300	446	6:0:1
mmu-miR-695	43	6:1:1		mmu-miR-122	452	6:0:1
mmu-miR-151-3p	43	8:1:1		mmu-miR-541	453	6:0:1
mmu-miR-882	43	7:1:1		mmu-miR-297b-5p	462	6:0:1
mmu-miR-1188	43	7:1:1		mmu-miR-297a	462	6:0:1
mmu-miR-574-5p	43	6:1:0		mmu-miR-297c	462	6:0:1
mmu-miR-741	43	6:1:0		mmu-miR-743b-5p	469	6:0:1
mmu-miR-509-3p	43	6:1:0		mmu-miR-125b-3p	472	6:0:1
mmu-miR-423-5p	43	6:1:1		mmu-miR-375	478	6:0:1
mmu-miR-759	44	7:0:0		mmu-miR-465b-5p	490	6:0:1
mmu-miR-296-3p	44	6:1:1		mmu-miR-465c-5p	490	6:0:1
mmu-miR-122	44	6:0:1		mmu-miR-465a-5p	490	6:0:1
mmu-miR-142-3p	44	6:1:1		mmu-miR-654-3p	492	6:0:1
mmu-miR-17	44	6:1:0		mmu-miR-153	497	6:0:1
mmu-miR-20b	44	6:1:0		mmu-miR-450b-5p	499	6:0:1
mmu-miR-18b	44	6:1:1		mmu-miR-191	510	6:0:1
mmu-miR-106a	44	6:1:0		mmu-miR-761	511	6:0:1
mmu-miR-20a	44	6:1:0		mmu-miR-214	511	6:0:1
mmu-miR-93	44	6:1:0		mmu-miR-338-3p	512	6:0:1
mmu-miR-106b	44	6:1:0		mmu-miR-146b	517	6:0:1
mmu-miR-18a	44	6:1:1		mmu-miR-146a	517	6:0:1
mmu-miR-206	44	6:1:1		mmu-miR-151-3p	543	6:0:1
mmu-miR-1	44	6:1:1		mmu-miR-384-5p	544	6:0:1
mmu-miR-34c	45	8:1:0		mmu-miR-466l	544	6:0:1
mmu-miR-34a	45	8:1:0		mmu-miR-340-5p	545	6:0:1
mmu-miR-379	45	8:1:1		mmu-miR-410	546	6:0:1
mmu-miR-540-5p	45	6:1:1		mmu-miR-153	549	6:0:1
mmu-miR-449b	45	8:1:0		mmu-miR-450a-5p	551	6:0:1
mmu-miR-484	45	6:1:1		mmu-miR-362-5p	558	6:0:1
mmu-miR-34b-5p	45	8:1:0		mmu-miR-874	559	6:0:1
mmu-miR-449a	45	8:1:0		mmu-miR-687	559	6:0:1
mmu-miR-1199	45	6:1:0		mmu-miR-654-3p	565	6:0:1
mmu-miR-142-3p	45	7:1:1		mmu-miR-1195	571	6:0:1
mmu-miR-877	45	6:1:1		mmu-miR-327	574	6:0:1
mmu-miR-298	46	6:0:0		mmu-miR-693-3p	583	6:0:1
mmu-miR-699	46	7:1:0		mmu-miR-505	585	6:0:1
mmu-miR-449c	46	7:1:0		mmu-miR-361	586	6:0:1
mmu-miR-185	46	6:1:0		mmu-miR-181b	603	6:0:1
mmu-miR-376a	46	8:1:1		mmu-miR-181d	603	6:0:1
mmu-miR-883a-5p	46	6:1:0		mmu-miR-574-3p	603	6:0:1
mmu-miR-882	46	6:1:0		mmu-miR-139-3p	609	6:0:1
mmu-miR-380-5p	47	7:1:1		mmu-miR-151-5p	610	6:0:1
mmu-miR-31	47	6:1:1		mmu-miR-219	623	6:0:1
mmu-miR-7b	47	6:1:0		mmu-miR-466l	626	6:0:1
mmu-miR-7a	47	6:1:0		mmu-miR-208a	630	6:0:1
mmu-miR-547	47	8:1:1		mmu-miR-208b	630	6:0:1
mmu-miR-688	47	6:1:1		mmu-miR-499	630	6:0:1
mmu-miR-411	47	6:1:1		mmu-miR-142-5p	631	6:0:1
mmu-miR-463	47	6:1:1		mmu-miR-340-5p	632	6:0:1
mmu-miR-196b	48	6:1:1		mmu-miR-704	634	6:0:1
mmu-miR-452	48	8:1:1		mmu-miR-182	636	6:0:1
mmu-miR-196a	48	6:1:1		mmu-miR-96	636	6:0:1
mmu-miR-450b-5p	48	7:1:0		mmu-miR-669b	639	6:0:1
mmu-miR-182	49	6:0:0		mmu-miR-124	654	6:0:1
mmu-miR-96	49	6:0:0		mmu-miR-139-3p	655	6:0:1
mmu-miR-183	49	6:1:0		mmu-miR-296-3p	667	6:0:1
mmu-miR-450b-3p	49	6:1:0		mmu-miR-126-5p	676	6:0:1
mmu-miR-652	49	6:1:1		mmu-miR-325	687	6:0:1
mmu-miR-450a-3p	49	6:1:1		mmu-miR-805	695	6:0:1
mmu-miR-331-5p	49	6:1:1		mmu-miR-1194	700	6:0:1
mmu-miR-450a-5p	49	6:1:1		mmu-miR-467e	702	6:0:1
mmu-miR-133a	49	6:1:1		mmu-miR-467h	702	6:0:1
mmu-miR-133b	49	6:1:1		mmu-miR-467b	702	6:0:1
mmu-miR-685	50	7:1:0		mmu-miR-129-5p	715	6:0:1
mmu-miR-193b	50	6:1:0		mmu-miR-574-5p	720	6:0:1
mmu-miR-770-3p	50	6:1:1		mmu-miR-543	730	6:0:1
mmu-miR-193	50	6:1:0		mmu-miR-208a	733	6:0:1
mmu-miR-876-3p	50	6:1:1		mmu-miR-208b	733	6:0:1
mmu-miR-140	50	6:1:1		mmu-miR-142-5p	734	6:0:1
mmu-miR-695	51	6:1:0		mmu-miR-297c	737	6:0:1
mmu-miR-137	51	6:1:1		mmu-miR-297a	737	6:0:1
mmu-miR-470	51	6:1:1		mmu-miR-297b-5p	737	6:0:1
mmu-miR-9	51	6:1:0		mmu-miR-675-3p	737	6:0:1
mmu-miR-325	52	6:0:1		mmu-miR-466k	738	6:0:1
mmu-miR-669g	52	6:1:0		mmu-miR-466d-5p	738	6:0:1
mmu-miR-129-5p	52	6:1:1		mmu-miR-466k	740	6:0:1
mmu-miR-376b	52	6:1:0		mmu-miR-466d-5p	740	6:0:1
mmu-miR-669c	52	6:1:1		mmu-miR-20a	743	6:0:1
mmu-miR-380-5p	52	6:1:1		mmu-miR-93	743	6:0:1
mmu-miR-376a	52	6:1:1		mmu-miR-20b	743	6:0:1
mmu-miR-677	52	6:1:0		mmu-miR-106a	743	6:0:1
mmu-miR-668	53	6:1:0		mmu-miR-17	743	6:0:1
mmu-miR-140	53	7:1:1		mmu-miR-106b	743	6:0:1
mmu-miR-126-5p	53	6:1:1		mmu-miR-488	745	6:0:1
mmu-miR-876-3p	53	7:1:1		mmu-miR-297b-5p	749	6:0:1
mmu-miR-223	53	6:1:0		mmu-miR-297a	749	6:0:1
mmu-miR-540-3p	54	6:1:1		mmu-miR-297c	749	6:0:1
mmu-miR-707	54	6:0:0		mmu-miR-675-3p	749	6:0:1
mmu-miR-331-5p	54	7:1:1		mmu-miR-219	752	6:0:1
mmu-miR-1191	54	6:1:0		mmu-miR-380-5p	753	6:0:1
mmu-miR-224	55	6:1:0		mmu-miR-466l	758	6:0:1
mmu-miR-1193	55	6:1:1		mmu-miR-539	763	6:0:1
mmu-miR-701	55	6:1:1		mmu-miR-7a	765	6:0:1
mmu-miR-142-3p	56	6:1:1		mmu-miR-741	765	6:0:1
mmu-miR-133a	56	6:1:1		mmu-miR-7b	765	6:0:1
mmu-miR-133b	56	6:1:1		mmu-miR-539	767	6:0:1
mmu-miR-582-5p	56	6:1:1		mmu-miR-706	767	6:0:1
mmu-miR-471	57	7:0:1		mmu-miR-335-5p	768	6:0:1
mmu-miR-196b	57	7:1:1		mmu-miR-873	768	6:0:1
mmu-miR-128	57	6:1:0		mmu-miR-665	769	6:0:1
mmu-miR-196a	57	7:1:1		mmu-miR-149	773	6:0:1
mmu-miR-669g	57	7:1:1		mmu-miR-138	774	6:0:1
mmu-miR-878-5p	57	7:1:1		mmu-miR-590-3p	781	6:0:1
mmu-miR-759	57	6:1:0		mmu-miR-805	785	6:0:1
mmu-miR-1-2-as	57	7:1:0		mmu-miR-582-5p	787	6:0:1
mmu-miR-142-5p	57	7:1:1		mmu-miR-132	788	6:0:1
mmu-miR-374	57	6:1:1		mmu-miR-212	788	6:0:1
mmu-miR-23a	58	8:1:1		mmu-miR-1197	790	6:0:1
mmu-miR-298	58	6:1:1		mmu-miR-146b	791	6:0:1
mmu-miR-23b	58	8:1:1		mmu-miR-146a	791	6:0:1
mmu-miR-669j	58	6:1:1		mmu-miR-878-5p	795	6:0:1
mmu-miR-669i	58	6:1:1		mmu-miR-654-3p	797	6:0:1
mmu-miR-465a-5p	58	6:1:1		mmu-miR-763	802	6:0:1
mmu-miR-376b	58	6:1:0		mmu-miR-1190	802	6:0:1
mmu-miR-350	58	8:1:1		mmu-miR-582-5p	803	6:0:1
mmu-miR-376c	58	6:0:0		mmu-miR-155	807	6:0:1
mmu-miR-410	58	6:1:1		mmu-miR-219	819	6:0:1
mmu-miR-465c-5p	58	6:1:1		mmu-miR-380-5p	825	6:0:1
mmu-miR-669f	58	6:1:1		mmu-miR-448	834	6:0:1
mmu-miR-465b-5p	58	6:1:1		mmu-miR-153	834	6:0:1
mmu-miR-376a	58	6:1:1		mmu-miR-122	849	6:0:1
mmu-miR-669j	59	7:1:1		mmu-miR-541	850	6:0:1
mmu-miR-377	59	7:1:1		mmu-miR-509-3p	858	6:0:1
mmu-miR-297b-3p	59	7:1:1		mmu-miR-669c	859	6:0:1
mmu-miR-704	59	6:1:1		mmu-miR-450b-5p	873	6:0:1
mmu-miR-466a-3p	59	7:1:1		mmu-miR-759	44	7:0:0
mmu-miR-466b-3p	59	7:1:1		mmu-miR-683	68	7:0:0
mmu-miR-466b-3-3p	59	7:1:1		mmu-miR-692	92	7:0:0
mmu-miR-466c-3p	59	7:1:1		mmu-miR-295	112	7:0:0
mmu-miR-466e-3p	59	7:1:1		mmu-miR-145	137	7:0:0
mmu-miR-466d-3p	59	7:1:1		mmu-miR-365	260	7:0:0
mmu-miR-669i	59	7:1:1		mmu-miR-455	428	7:0:0
mmu-miR-466g	59	6:1:1		mmu-miR-466d-5p	484	7:0:0
mmu-miR-467g	59	7:1:1		mmu-miR-878-5p	489	7:0:0
mmu-miR-466i	59	6:1:1		mmu-miR-129-5p	552	7:0:0
mmu-miR-27a	60	6:1:1		mmu-miR-7b	655	7:0:0
mmu-miR-221	60	7:1:1		mmu-miR-7a	655	7:0:0
mmu-miR-673-5p	60	6:1:1		mmu-miR-496	719	7:0:0
mmu-miR-27b	60	6:1:1		mmu-miR-805	857	7:0:0
mmu-miR-139-5p	60	6:1:1		mmu-miR-678	23	7:0:1
mmu-miR-412	60	6:1:1		mmu-miR-471	57	7:0:1
mmu-miR-222	60	7:1:1		mmu-miR-592	65	7:0:1
mmu-miR-448	60	7:1:1		mmu-miR-669a	66	7:0:1
mmu-miR-136	60	6:1:1		mmu-miR-365	77	7:0:1
mmu-miR-342-3p	61	6:1:1		mmu-miR-701	103	7:0:1
mmu-miR-153	61	6:1:1		mmu-miR-759	119	7:0:1
mmu-miR-505	61	7:1:0		mmu-miR-142-5p	120	7:0:1
mmu-miR-743b-5p	61	7:1:1		mmu-miR-340-5p	121	7:0:1
mmu-miR-421	61	6:1:0		mmu-miR-671-3p	136	7:0:1
mmu-miR-466i	61	6:1:0		mmu-miR-698	147	7:0:1
mmu-miR-467f	61	6:1:1		mmu-miR-540-5p	168	7:0:1
mmu-miR-764-5p	62	8:1:1		mmu-miR-298	170	7:0:1
mmu-miR-689	62	6:1:0		mmu-miR-675-3p	175	7:0:1
mmu-miR-718	62	6:1:1		mmu-miR-805	193	7:0:1
mmu-miR-136	62	6:1:1		mmu-miR-1190	194	7:0:1
mmu-miR-702	62	6:1:0		mmu-miR-500	242	7:0:1
mmu-miR-466j	63	7:1:0		mmu-miR-501-3p	242	7:0:1
mmu-miR-466h	63	7:1:0		mmu-miR-466l	249	7:0:1
mmu-miR-210	63	6:1:1		mmu-miR-374	271	7:0:1
mmu-miR-653	63	6:1:1		mmu-miR-669d	293	7:0:1
mmu-miR-147	63	6:1:1		mmu-miR-421	300	7:0:1
mmu-miR-335-3p	63	6:1:1		mmu-miR-376c	315	7:0:1
mmu-miR-568	63	6:1:1		mmu-miR-322	319	7:0:1
mmu-miR-1199	64	8:1:0		mmu-miR-669e	356	7:0:1
mmu-miR-1198	64	8:1:1		mmu-miR-499	379	7:0:1
mmu-miR-466d-5p	64	6:1:1		mmu-miR-190b	391	7:0:1
mmu-miR-1195	64	6:1:1		mmu-miR-190	391	7:0:1
mmu-miR-758	64	8:1:1		mmu-miR-496	399	7:0:1
mmu-miR-134	64	6:1:1		mmu-miR-202-3p	400	7:0:1
mmu-miR-375	64	6:1:1		mmu-miR-491	407	7:0:1
mmu-miR-654-3p	64	6:1:1		mmu-miR-466g	444	7:0:1
mmu-miR-466k	64	6:1:1		mmu-miR-19b	458	7:0:1
mmu-miR-684	64	6:1:1		mmu-miR-19a	458	7:0:1
mmu-miR-881	65	8:1:0		mmu-miR-675-3p	461	7:0:1
mmu-miR-187	65	6:1:0		mmu-miR-669j	495	7:0:1
mmu-miR-592	65	7:0:1		mmu-miR-669i	495	7:0:1
mmu-miR-218	65	6:1:1		mmu-miR-448	496	7:0:1
mmu-miR-669a	66	7:0:1		mmu-miR-129-5p	500	7:0:1
mmu-miR-669b	66	7:1:1		mmu-miR-742	515	7:0:1
mmu-miR-466k	66	6:1:0		mmu-miR-7a	517	7:0:1
mmu-miR-669d	66	7:1:1		mmu-miR-7b	517	7:0:1
mmu-miR-142-3p	66	7:1:1		mmu-miR-450b-3p	519	7:0:1
mmu-miR-466d-5p	66	6:1:0		mmu-miR-582-3p	532	7:0:1
mmu-miR-466a-5p	66	6:1:0		mmu-miR-376c	545	7:0:1
mmu-miR-466b-5p	66	6:1:0		mmu-miR-669j	547	7:0:1
mmu-miR-466c-5p	66	6:1:0		mmu-miR-669i	547	7:0:1
mmu-miR-466e-5p	66	6:1:0		mmu-miR-448	548	7:0:1
mmu-miR-1187	66	6:1:0		mmu-miR-501-5p	557	7:0:1
mmu-miR-1188	67	6:1:0		mmu-miR-1-2-as	604	7:0:1
mmu-miR-883a-5p	67	6:1:0		mmu-miR-124	607	7:0:1
mmu-miR-683	68	7:0:0		mmu-miR-382	623	7:0:1
mmu-miR-138	68	8:1:1		mmu-miR-376c	632	7:0:1
mmu-miR-682	68	6:1:0		mmu-miR-26b	708	7:0:1
mmu-miR-582-5p	68	8:1:1		mmu-miR-26a	708	7:0:1
mmu-miR-653	68	6:1:1		mmu-miR-494	731	7:0:1
mmu-miR-370	69	7:1:0		mmu-miR-706	762	7:0:1
mmu-miR-1190	69	6:1:0		mmu-miR-129-5p	778	7:0:1
mmu-miR-686	69	6:1:1		mmu-miR-199a-3p	809	7:0:1
mmu-miR-763	69	6:1:0		mmu-miR-199b	809	7:0:1
mmu-miR-1186	69	7:1:0		mmu-miR-669k	834	7:0:1
mmu-miR-409-3p	69	7:1:1		mmu-miR-669h-3p	834	7:0:1
mmu-miR-666-3p	69	7:1:1		mmu-miR-590-3p	842	7:0:1
mmu-miR-582-3p	69	6:0:1		mmu-miR-1194	846	7:0:1
mmu-miR-691	69	6:1:1		mmu-miR-450b-3p	851	7:0:1
mmu-miR-302a	70	7:1:0		mmu-miR-695	853	7:0:1
mmu-miR-302d	70	7:1:0		mmu-miR-691	82	8:0:0
mmu-miR-302c	70	6:1:0		mmu-miR-302c	110	8:0:0
mmu-miR-291a-3p	70	7:1:0		mmu-miR-302d	111	8:0:0
mmu-miR-302b	70	7:1:0		mmu-miR-294	111	8:0:0
mmu-miR-92b	70	6:1:1		mmu-miR-291a-3p	111	8:0:0
mmu-miR-137	70	7:1:1		mmu-miR-302a	111	8:0:0
mmu-miR-295	70	7:1:0		mmu-miR-302b	111	8:0:0
mmu-miR-685	70	8:1:1		mmu-miR-369-3p	244	8:0:0
mmu-miR-92a	70	6:1:1		mmu-miR-466k	483	8:0:0
mmu-miR-25	70	6:1:1		mmu-miR-207	578	8:0:0
mmu-miR-363	70	6:1:1		mmu-miR-876-5p	664	8:0:0
mmu-miR-105	70	8:1:0		mmu-miR-568	735	8:0:0
mmu-miR-367	70	6:1:1		mmu-miR-694	743	8:0:0
mmu-miR-881	70	6:1:1		mmu-miR-679	817	8:0:0
mmu-miR-805	70	7:1:1		mmu-miR-9	161	8:0:1
mmu-miR-294	70	7:1:0		mmu-miR-493	167	8:0:1
mmu-miR-451	70	7:1:1		mmu-miR-511	181	8:0:1
mmu-miR-217	70	6:1:0		mmu-miR-187	183	8:0:1
mmu-miR-32	70	6:1:1		mmu-miR-1194	232	8:0:1
mmu-miR-135b	70	6:1:1		mmu-miR-335-3p	277	8:0:1
mmu-miR-135a	70	6:1:1		mmu-miR-132	297	8:0:1
mmu-miR-292-3p	71	6:1:0		mmu-miR-212	297	8:0:1
mmu-miR-16	71	6:1:1		mmu-miR-127	311	8:0:1
mmu-miR-883b-3p	71	6:0:0		mmu-miR-15a	318	8:0:1
mmu-miR-337-5p	71	6:1:0		mmu-miR-497	318	8:0:1
mmu-miR-324-3p	71	6:1:0		mmu-miR-195	318	8:0:1
mmu-miR-346	71	6:1:1		mmu-miR-15b	318	8:0:1
mmu-miR-212	71	6:1:1		mmu-miR-16	318	8:0:1
mmu-miR-883a-3p	71	6:0:0		mmu-miR-693-5p	327	8:0:1
mmu-miR-290-3p	71	6:1:0		mmu-miR-710	358	8:0:1
mmu-miR-291b-3p	71	6:1:0		mmu-miR-298	455	8:0:1
mmu-miR-195	71	6:1:1		mmu-miR-300	457	8:0:1
mmu-miR-22	71	6:0:1		mmu-miR-196a	505	8:0:1
mmu-miR-467a	71	6:1:0		mmu-miR-196b	505	8:0:1
mmu-miR-467d	71	6:1:0		mmu-miR-421	510	8:0:1
mmu-miR-132	71	6:1:1		mmu-miR-692	576	8:0:1
mmu-miR-467c	71	6:1:0		mmu-miR-511	595	8:0:1
mmu-miR-322	71	6:1:1		mmu-miR-1197	606	8:0:1
mmu-miR-15a	71	6:1:1		mmu-miR-466l	649	8:0:1
mmu-miR-503	71	6:1:1		mmu-miR-590-3p	689	8:0:1
mmu-miR-15b	71	6:1:1		mmu-miR-340-5p	733	8:0:1
mmu-miR-497	71	6:1:1		mmu-miR-466c-5p	738	8:0:1
mmu-miR-467b	71	7:1:1		mmu-miR-466b-5p	738	8:0:1
mmu-miR-683	72	6:1:1		mmu-miR-466e-5p	738	8:0:1
mmu-miR-370	72	7:1:1		mmu-miR-466a-5p	738	8:0:1
mmu-miR-1190	72	6:0:1		mmu-miR-1187	738	8:0:1
mmu-miR-412	72	7:1:1		mmu-miR-695	822	8:0:1
mmu-miR-763	72	6:0:1
mmu-miR-693-3p	72	6:1:1
mmu-miR-125a-3p	72	6:1:1
mmu-miR-214	72	6:1:1
mmu-miR-421	72	7:1:1
mmu-miR-761	72	6:1:1
mmu-miR-467h	72	6:1:1
mmu-miR-467e	72	6:1:1
mmu-miR-345-3p	73	7:1:1
mmu-miR-338-3p	73	6:1:1
mmu-miR-340-3p	73	6:1:1
mmu-miR-26a	73	6:1:1
mmu-miR-26b	73	6:1:1
mmu-miR-188-3p	74	6:1:1
mmu-miR-505	74	6:1:1
mmu-miR-615-3p	74	6:1:1
mmu-miR-702	74	7:1:1
mmu-miR-290-5p	74	6:1:1
mmu-miR-292-5p	74	6:1:1
mmu-miR-100	75	6:1:1
mmu-miR-99a	75	6:1:1
mmu-miR-464	75	6:1:1
mmu-miR-99b	75	6:1:1
mmu-miR-509-5p	75	6:1:1
mmu-miR-10a	75	6:1:1
mmu-miR-880	75	6:1:1
mmu-miR-300	75	6:1:1
mmu-miR-10b	75	6:1:1
mmu-miR-381	75	6:1:1
mmu-miR-291b-5p	75	6:1:1
mmu-miR-875-5p	75	8:1:1
mmu-miR-291a-5p	75	6:1:1
mmu-miR-874	76	6:1:1
mmu-miR-384-3p	76	6:1:1
mmu-miR-701	76	6:1:1
mmu-miR-687	76	6:1:1
mmu-miR-466d-3p	76	7:1:1
mmu-miR-466b-3-3p	76	7:1:1
mmu-miR-466a-3p	76	7:1:1
mmu-miR-466b-3p	76	7:1:1
mmu-miR-466c-3p	76	7:1:1
mmu-miR-466e-3p	76	7:1:1
mmu-miR-466i	76	6:1:0
mmu-miR-297b-3p	76	7:1:1
mmu-miR-466f-3p	76	7:1:0
mmu-miR-669f	76	7:1:1
mmu-miR-467g	76	7:1:1
mmu-miR-467f	76	6:1:1
mmu-miR-689	77	6:1:1
mmu-miR-409-5p	77	8:1:1
mmu-miR-711	77	6:1:1
mmu-miR-188-5p	77	6:1:1
mmu-miR-697	77	6:1:1
mmu-miR-500	77	6:1:1
mmu-miR-365	77	7:0:1
mmu-miR-703	77	6:1:1
mmu-miR-501-3p	77	6:1:1
mmu-miR-698	77	6:1:1
mmu-miR-675-3p	78	8:1:1
mmu-miR-742	78	6:1:1
mmu-miR-216a	78	6:1:1
mmu-miR-429	78	6:0:1
mmu-miR-200c	78	6:0:1
mmu-miR-29a	78	6:1:1
mmu-miR-29b	78	6:1:1
mmu-miR-667	78	6:1:1
mmu-miR-141	78	6:1:1
mmu-miR-126-3p	78	6:1:1
mmu-miR-200b	78	6:0:1
mmu-miR-29c	78	6:1:1
mmu-miR-216b	78	6:1:1
mmu-miR-200a	78	6:1:1
mmu-miR-1199	79	8:1:1
mmu-miR-146b	79	6:1:1
mmu-miR-139-3p	79	6:1:1
mmu-miR-1195	79	6:1:1
mmu-miR-1224	79	7:1:1
mmu-miR-146a	79	6:1:1
mmu-miR-155	79	6:1:1
mmu-miR-669i	79	6:1:1
mmu-miR-669j	79	6:1:1
mmu-miR-488	80	6:1:1
mmu-miR-875-3p	80	7:1:0
mmu-miR-448	80	6:1:0
mmu-miR-669h-5p	80	6:1:1
mmu-miR-206	80	6:1:1
mmu-miR-297b-5p	80	6:1:1
mmu-miR-297a	80	6:1:1
mmu-miR-153	80	6:1:0
mmu-miR-694	80	6:1:0
mmu-miR-297c	80	6:1:1
mmu-miR-1	80	6:1:1
mmu-miR-568	80	6:1:0
mmu-miR-759	81	6:1:1
mmu-miR-149	81	6:1:1
mmu-miR-345-3p	81	6:1:0
mmu-miR-544	81	8:1:1
mmu-miR-434-3p	81	6:1:1
mmu-miR-378	81	6:1:1
mmu-miR-804	81	6:1:1
mmu-miR-691	82	8:0:0
mmu-miR-486	82	6:1:0
mmu-miR-665	82	6:1:1
mmu-miR-384-3p	82	8:1:1
mmu-miR-883b-5p	82	6:1:1
mmu-miR-653	82	7:1:1
mmu-miR-883a-5p	82	6:1:1
mmu-miR-125b-5p	83	6:1:0
mmu-miR-125a-5p	83	6:1:0
mmu-miR-351	83	6:1:0
mmu-miR-670	83	7:1:0
mmu-miR-758	83	6:1:1
mmu-miR-433	83	6:1:0
mmu-miR-325	83	7:1:1
mmu-miR-687	84	7:1:0
mmu-miR-669e	84	6:1:1
mmu-miR-431	84	6:1:1
mmu-miR-692	85	6:1:1
mmu-miR-335-3p	85	7:1:1
mmu-miR-686	85	6:1:1
mmu-miR-335-3p	85	6:1:1
mmu-miR-129-5p	86	7:1:1
mmu-miR-684	86	7:1:1
mmu-miR-207	86	6:1:1
mmu-miR-684	86	6:1:1
mmu-miR-692	87	6:1:1
mmu-miR-712	87	6:1:0
mmu-miR-375	87	6:1:1
mmu-miR-129-5p	87	7:1:1
mmu-miR-692	88	7:1:0
mmu-miR-335-3p	88	8:1:1
mmu-miR-686	89	6:1:0
mmu-miR-129-5p	89	6:1:1
mmu-miR-692	90	7:1:1
mmu-miR-712	91	6:1:0
mmu-miR-375	91	6:1:1
mmu-miR-129-5p	91	6:1:1
mmu-miR-684	91	6:1:1
mmu-miR-692	92	7:0:0
mmu-miR-204	92	7:1:0
mmu-miR-211	92	7:1:0
mmu-miR-335-3p	92	8:1:1
mmu-miR-686	93	6:1:1
mmu-miR-692	94	7:1:1
mmu-miR-698	95	6:1:0
mmu-miR-207	95	6:1:0
mmu-miR-375	95	6:1:1
mmu-miR-686	95	6:1:1
mmu-miR-129-5p	95	6:1:1
mmu-miR-684	95	6:1:1
mmu-miR-671-3p	96	8:1:1
mmu-miR-187	96	7:1:1
mmu-miR-137	96	7:1:1
mmu-miR-654-3p	96	6:1:0
mmu-miR-126-5p	96	6:1:1
mmu-miR-590-3p	96	6:1:1
mmu-miR-340-3p	97	7:1:1
mmu-miR-590-3p	97	6:1:1
mmu-miR-223	98	7:1:1
mmu-miR-511	98	8:1:1
mmu-miR-136	98	8:1:0
mmu-miR-668	99	6:1:1
mmu-miR-205	99	8:1:1
mmu-miR-707	100	6:1:1
mmu-miR-874	100	6:1:1
mmu-miR-598	100	7:1:1
mmu-miR-676	100	6:1:1
mmu-miR-197	101	6:1:1
mmu-miR-883b-3p	101	8:1:1
mmu-miR-883a-3p	101	8:1:1
mmu-miR-532-3p	101	6:1:1
mmu-miR-340-3p	101	6:1:1
mmu-miR-150	101	6:1:1
mmu-miR-324-3p	102	7:1:1
mmu-miR-217	102	6:1:1
mmu-miR-339-3p	102	7:1:1
mmu-miR-292-3p	102	7:1:1
mmu-miR-290-3p	102	7:1:1
mmu-miR-365	102	6:1:1
mmu-miR-132	102	7:1:1
mmu-miR-467a	102	7:1:1
mmu-miR-193b	102	6:1:1
mmu-miR-212	102	7:1:1
mmu-miR-193	102	6:1:1
mmu-miR-467b	102	8:1:1
mmu-miR-294	103	6:1:1
mmu-miR-451	103	6:0:1
mmu-miR-99a	103	6:1:1
mmu-miR-345-5p	103	8:1:1
mmu-miR-100	103	6:1:1
mmu-miR-291a-3p	103	6:1:1
mmu-miR-99b	103	6:1:1
mmu-miR-497	103	6:1:1
mmu-miR-295	103	6:1:1
mmu-miR-701	103	7:0:1
mmu-miR-503	103	6:1:1
mmu-miR-216a	103	6:1:1
mmu-miR-302d	103	6:1:1
mmu-miR-291b-3p	103	6:1:1
mmu-miR-302a	103	6:1:1
mmu-miR-693-5p	103	6:1:1
mmu-miR-15b	103	6:1:1
mmu-miR-681	103	6:1:1
mmu-miR-322	103	6:1:1
mmu-miR-216b	103	6:1:1
mmu-miR-467c	103	6:1:1
mmu-miR-337-5p	103	6:1:0
mmu-miR-302b	103	6:1:1
mmu-miR-467d	103	6:1:1
mmu-miR-15a	103	6:1:1
mmu-miR-16	103	6:1:1
mmu-miR-195	103	6:1:1
mmu-miR-192	104	6:1:1
mmu-miR-215	104	6:1:1
mmu-miR-467e	104	6:1:1
mmu-miR-467h	104	6:1:1
mmu-miR-434-3p	105	7:1:1
mmu-miR-758	105	8:1:1
mmu-miR-345-3p	105	6:1:1
mmu-miR-720	106	6:1:1
mmu-miR-717	106	6:1:1
mmu-miR-374	106	6:1:1
mmu-miR-878-5p	107	6:1:1
mmu-miR-335-3p	107	6:1:1
mmu-miR-544	107	6:1:1
mmu-miR-207	108	6:1:0
mmu-miR-683	108	6:1:1
mmu-miR-669d	108	6:1:1
mmu-miR-384-3p	108	6:1:1
mmu-miR-469	109	6:1:0
mmu-miR-511	109	7:1:1
mmu-miR-302c	110	8:0:0
mmu-miR-686	110	7:1:0
mmu-miR-712	110	6:1:0
mmu-miR-33	110	6:1:1
mmu-miR-218	111	7:1:0
mmu-miR-302d	111	8:0:0
mmu-miR-294	111	8:0:0
mmu-miR-291a-3p	111	8:0:0
mmu-miR-302a	111	8:0:0
mmu-miR-302b	111	8:0:0
mmu-miR-140	111	7:1:0
mmu-miR-708	111	8:1:1
mmu-miR-291b-3p	111	8:1:0
mmu-miR-764-5p	111	6:1:0
mmu-miR-467c	111	8:1:0
mmu-miR-876-3p	111	7:1:0
mmu-miR-467a	111	8:1:0
mmu-miR-466k	111	6:1:1
mmu-miR-466d-5p	111	6:1:1
mmu-miR-1198	112	7:1:1
mmu-miR-20a	112	8:1:0
mmu-miR-17	112	8:1:0
mmu-miR-295	112	7:0:0
mmu-miR-675-5p	112	6:1:1
mmu-miR-106b	112	8:1:0
mmu-miR-301a	112	6:1:0
mmu-miR-301b	112	6:1:0
mmu-miR-142-3p	112	8:1:1
mmu-miR-93	112	8:1:0
mmu-miR-20b	112	8:1:0
mmu-miR-105	112	8:1:0
mmu-miR-1186	112	6:0:0
mmu-miR-106a	112	8:1:0
mmu-miR-323-5p	112	6:1:1
mmu-miR-130a	112	6:1:0
mmu-miR-409-3p	112	6:1:1
mmu-miR-130b	112	6:1:0
mmu-miR-721	112	6:1:0
mmu-miR-1191	112	6:1:1
mmu-miR-296-3p	112	6:1:1
mmu-miR-28	112	7:1:1
mmu-miR-292-3p	113	6:0:0
mmu-miR-18b	113	7:1:1
mmu-miR-290-3p	113	6:0:0
mmu-miR-1195	113	6:1:1
mmu-miR-18a	113	7:1:1
mmu-miR-339-3p	113	6:1:1
mmu-miR-467d	113	6:0:0
mmu-miR-467b	113	7:1:0
mmu-miR-152	113	6:1:0
mmu-miR-423-5p	113	7:1:1
mmu-miR-148b	113	6:1:0
mmu-miR-148a	113	6:1:0
mmu-miR-466h	113	6:1:1
mmu-miR-883a-3p	113	6:1:0
mmu-miR-466f-5p	113	6:1:1
mmu-miR-466c-5p	113	6:1:1
mmu-miR-466j	113	6:1:1
mmu-miR-540-5p	113	6:1:1
mmu-miR-466a-5p	113	6:1:1
mmu-miR-883b-3p	113	6:1:0
mmu-miR-466b-5p	113	6:1:1
mmu-miR-466e-5p	113	6:1:1
mmu-miR-22	113	6:1:1
mmu-miR-1187	113	6:1:1
mmu-miR-203	114	7:1:0
mmu-miR-804	114	8:1:1
mmu-miR-122	114	6:0:1
mmu-miR-125a-3p	114	6:1:1
mmu-let-7i	114	6:1:1
mmu-miR-185	114	6:1:1
mmu-miR-672	114	6:1:1
mmu-miR-882	114	6:1:1
mmu-miR-1188	114	6:1:1
mmu-miR-202-3p	114	6:1:1
mmu-miR-467e	114	6:1:0
mmu-let-7f	114	6:1:1
mmu-miR-143	114	6:1:1
mmu-let-7d	114	6:1:1
mmu-miR-98	114	6:1:1
mmu-let-7g	114	6:1:1
mmu-miR-467h	114	6:1:0
mmu-let-7b	114	6:1:1
mmu-let-7c	114	6:1:1
mmu-miR-206	114	6:1:1
mmu-let-7a	114	6:1:1
mmu-let-7e	114	6:1:1
mmu-miR-1	114	6:1:1
mmu-miR-1224	115	6:1:1
mmu-miR-26b	115	6:1:0
mmu-miR-26a	115	6:1:0
mmu-miR-682	115	6:1:0
mmu-miR-1194	117	6:1:1
mmu-miR-18b	117	8:1:1
mmu-miR-18a	117	8:1:1
mmu-miR-140	117	6:1:1
mmu-miR-301b	117	6:1:0
mmu-miR-291b-3p	117	7:1:0
mmu-miR-301a	117	6:1:0
mmu-miR-883b-5p	117	6:1:1
mmu-miR-130a	117	6:1:0
mmu-miR-876-3p	117	6:1:1
mmu-miR-130b	117	6:1:0
mmu-miR-411	117	6:1:1
mmu-miR-721	117	6:1:0
mmu-miR-292-3p	118	6:1:0
mmu-miR-125a-3p	118	7:1:1
mmu-miR-574-5p	118	6:1:1
mmu-miR-290-3p	118	6:1:0
mmu-miR-128	118	8:1:0
mmu-miR-299	118	6:1:1
mmu-miR-467c	118	6:1:0
mmu-miR-467a	118	6:1:0
mmu-miR-224	118	6:1:0
mmu-miR-467d	118	6:1:0
mmu-miR-302d	118	6:1:0
mmu-miR-295	118	6:1:0
mmu-miR-741	118	6:1:1
mmu-miR-294	118	6:1:0
mmu-miR-154	118	6:1:1
mmu-miR-302a	118	6:1:0
mmu-miR-302b	118	6:1:0
mmu-miR-291a-3p	118	6:1:0
mmu-miR-1193	118	6:1:1
mmu-miR-382	118	6:1:1
mmu-miR-509-3p	118	6:1:1
mmu-miR-872	118	6:1:1
mmu-miR-805	118	6:1:0
mmu-miR-20b	119	6:0:0
mmu-miR-20a	119	6:0:0
mmu-miR-467h	119	6:1:0
mmu-miR-106a	119	6:0:0
mmu-miR-17	119	6:0:0
mmu-miR-759	119	7:0:1
mmu-miR-106b	119	6:0:0
mmu-miR-105	119	6:1:0
mmu-miR-93	119	6:0:0
mmu-miR-467b	119	6:1:0
mmu-miR-467e	119	6:1:0
mmu-miR-142-3p	119	6:1:1
mmu-miR-382	119	6:1:1
mmu-miR-471	120	7:1:1
mmu-miR-493	120	6:1:1
mmu-miR-142-5p	120	7:0:1
mmu-miR-153	120	8:1:1
mmu-miR-1199	120	6:1:1
mmu-miR-464	120	7:1:0
mmu-miR-26a	120	6:1:1
mmu-miR-26b	120	6:1:1
mmu-miR-381	121	8:1:1
mmu-miR-340-5p	121	7:0:1
mmu-miR-350	121	8:1:0
mmu-miR-883b-5p	121	6:1:1
mmu-miR-376c	121	6:1:0
mmu-miR-466l	121	6:1:1
mmu-miR-495	122	6:1:0
mmu-miR-542-3p	122	8:1:1
mmu-miR-19b	122	7:1:1
mmu-miR-19a	122	7:1:1
mmu-miR-448	122	6:1:1
mmu-miR-466g	122	6:0:1
mmu-miR-374	122	6:1:1
mmu-miR-694	122	6:1:1
mmu-miR-1192	122	6:1:0
mmu-miR-466i	122	6:1:0
mmu-miR-467f	122	6:1:1
mmu-miR-300	123	6:1:1
mmu-miR-139-5p	123	6:1:1
mmu-miR-27a	123	6:1:1
mmu-miR-673-5p	123	6:1:1
mmu-miR-27b	123	6:1:1
mmu-miR-410	123	6:1:1
mmu-miR-666-3p	124	6:1:1
mmu-miR-450b-5p	124	6:1:1
mmu-miR-221	124	6:1:0
mmu-miR-802	124	8:1:0
mmu-miR-92a	124	6:1:1
mmu-miR-25	124	6:1:1
mmu-miR-222	124	6:1:0
mmu-miR-92b	124	6:1:1
mmu-miR-32	124	6:1:1
mmu-miR-363	124	6:1:1
mmu-miR-194	124	6:1:0
mmu-miR-367	124	6:1:1
mmu-miR-22	125	6:1:1
mmu-miR-409-5p	125	6:0:1
mmu-miR-707	125	6:1:1
mmu-miR-872	125	7:1:1
mmu-miR-154	126	6:1:1
mmu-miR-763	126	6:1:1
mmu-miR-382	126	6:1:1
mmu-miR-199a-3p	126	6:1:1
mmu-miR-199b	126	6:1:1
mmu-miR-125a-3p	126	6:1:1
mmu-miR-1190	126	6:1:1
mmu-miR-331-5p	126	6:1:1
mmu-miR-582-3p	126	6:1:1
mmu-miR-296-3p	127	6:1:1
mmu-miR-101b	127	6:1:0
mmu-miR-101a	127	6:1:0
mmu-miR-223	127	7:1:0
mmu-miR-582-5p	127	6:0:0
mmu-miR-144	127	6:1:0
mmu-miR-671-3p	127	6:1:1
mmu-miR-682	128	6:1:1
mmu-miR-449c	128	6:0:1
mmu-miR-34c	128	6:0:1
mmu-miR-128	128	6:1:0
mmu-miR-449b	128	6:0:1
mmu-miR-132	128	6:1:0
mmu-miR-34b-5p	128	6:0:1
mmu-miR-699	128	6:0:1
mmu-miR-34a	128	6:0:1
mmu-miR-449a	128	6:0:1
mmu-miR-679	128	6:1:0
mmu-miR-212	128	6:1:0
mmu-miR-493	128	6:1:1
mmu-miR-463	128	6:1:1
mmu-miR-219	128	6:1:1
mmu-miR-483	129	6:1:1
mmu-miR-184	129	6:0:1
mmu-miR-762	129	6:1:1
mmu-miR-882	129	6:1:0
mmu-miR-542-3p	129	7:1:1
mmu-miR-185	129	6:1:0
mmu-miR-540-3p	129	6:1:0
mmu-miR-124	130	6:1:1
mmu-miR-1197	130	6:0:0
mmu-miR-721	130	6:1:1
mmu-miR-1193	130	6:1:0
mmu-miR-148a	130	7:1:1
mmu-miR-152	130	7:1:1
mmu-miR-154	130	6:1:1
mmu-miR-130a	130	6:1:1
mmu-miR-130b	130	6:1:1
mmu-miR-148b	130	7:1:1
mmu-miR-425	130	6:1:0
mmu-miR-878-3p	130	7:1:0
mmu-miR-489	130	6:1:0
mmu-miR-301a	130	6:1:1
mmu-miR-301b	130	6:1:1
mmu-miR-183	130	6:1:1
mmu-miR-872	130	6:1:1
mmu-miR-1224	131	7:1:0
mmu-miR-873	131	6:1:0
mmu-miR-378	131	6:1:0
mmu-miR-465a-3p	131	8:1:1
mmu-miR-465b-3p	131	8:1:1
mmu-miR-465c-3p	131	8:1:1
mmu-miR-499	131	6:1:1
mmu-miR-484	131	6:1:1
mmu-miR-208a	131	6:1:1
mmu-miR-208b	131	6:1:1
mmu-miR-677	132	6:1:1
mmu-miR-665	132	6:1:0
mmu-miR-433	132	6:1:0
mmu-miR-450a-3p	132	7:1:1
mmu-miR-871	134	6:1:0
mmu-miR-743b-5p	134	6:0:0
mmu-miR-383	134	6:1:0
mmu-miR-24	134	7:1:1
mmu-miR-465b-5p	134	6:1:1
mmu-miR-423-3p	134	6:1:1
mmu-miR-669b	134	6:1:1
mmu-miR-465a-5p	134	6:1:1
mmu-miR-465c-5p	134	6:1:1
mmu-miR-540-3p	134	6:1:0
mmu-miR-455	135	7:1:0
mmu-miR-152	135	7:1:0
mmu-miR-148a	135	7:1:0
mmu-miR-148b	135	7:1:0
mmu-miR-301a	135	6:1:0
mmu-miR-301b	135	6:1:0
mmu-miR-130a	135	6:1:0
mmu-miR-154	135	6:1:1
mmu-miR-130b	135	6:1:0
mmu-miR-1193	135	6:1:0
mmu-miR-590-5p	135	6:1:1
mmu-miR-721	135	6:1:0
mmu-miR-872	135	6:1:1
mmu-miR-21	135	6:1:1
mmu-miR-671-3p	136	7:0:1
mmu-miR-1195	136	6:1:0
mmu-miR-669c	136	6:1:1
mmu-miR-375	136	6:1:1
mmu-miR-693-3p	136	6:1:1
mmu-miR-337-3p	136	7:1:1
mmu-miR-127	136	6:1:1
mmu-miR-145	137	7:0:0
mmu-miR-677	137	6:1:1
mmu-miR-582-5p	137	6:1:0
mmu-miR-199a-5p	137	6:1:0
mmu-miR-878-5p	137	8:1:1
mmu-miR-223	137	7:1:1
mmu-miR-125b-3p	137	6:1:1
mmu-miR-136	137	8:1:0
mmu-miR-26b	138	6:1:0
mmu-miR-26a	138	6:1:0
mmu-miR-682	138	6:1:0
mmu-miR-139-5p	138	7:1:0
mmu-miR-666-3p	139	7:1:0
mmu-miR-871	139	6:1:1
mmu-miR-327	139	6:1:1
mmu-miR-691	139	6:1:1
mmu-miR-509-5p	139	7:1:0
mmu-miR-344	139	7:1:1
mmu-miR-743b-5p	139	6:1:1
mmu-miR-770-5p	140	6:1:0
mmu-miR-423-3p	140	6:1:1
mmu-miR-880	140	6:1:0
mmu-miR-222	140	6:1:0
mmu-miR-221	140	6:1:0
mmu-miR-205	140	6:1:1
mmu-miR-24	141	6:1:0
mmu-miR-760	141	6:0:1
mmu-miR-149	141	8:1:0
mmu-miR-615-5p	141	7:1:0
mmu-miR-296-5p	141	7:1:0
mmu-miR-453	141	6:1:1
mmu-miR-680	141	6:1:1
mmu-miR-469	141	6:1:1
mmu-miR-409-5p	141	6:1:1
mmu-miR-762	142	6:1:0
mmu-miR-671-3p	142	7:1:1
mmu-miR-1195	142	6:1:1
mmu-miR-484	142	7:1:0
mmu-miR-764-5p	142	6:1:0
mmu-miR-673-3p	143	8:1:0
mmu-miR-296-3p	143	6:1:1
mmu-miR-125b-3p	143	6:0:1
mmu-miR-378	143	7:1:1
mmu-miR-218	143	6:1:1
mmu-miR-673-3p	144	6:1:0
mmu-miR-666-5p	144	6:1:0
mmu-miR-671-3p	144	6:1:1
mmu-miR-770-3p	144	6:1:1
mmu-miR-615-3p	144	6:1:0
mmu-miR-542-5p	144	6:1:1
mmu-miR-715	144	7:1:1
mmu-miR-326	145	6:1:1
mmu-miR-330	145	6:1:1
mmu-miR-542-5p	145	6:1:1
mmu-miR-678	146	6:0:1
mmu-miR-719	146	6:0:1
mmu-miR-718	146	6:1:1
mmu-miR-720	146	6:1:1
mmu-miR-423-3p	146	6:1:1
mmu-miR-670	146	6:1:0
mmu-miR-384-3p	146	7:1:1
mmu-miR-691	146	6:1:1
mmu-miR-689	147	7:1:1
mmu-miR-691	147	6:0:1
mmu-miR-698	147	7:0:1
mmu-miR-670	147	6:1:1
mmu-miR-450a-5p	147	6:1:1
mmu-miR-207	148	6:1:1
mmu-miR-875-5p	148	6:1:1
mmu-miR-532-5p	148	6:1:1
mmu-miR-188-5p	148	6:1:1
mmu-miR-216b	148	6:1:1
mmu-miR-216a	148	6:1:1
mmu-miR-455	149	6:1:0
mmu-miR-126-3p	149	6:1:1
mmu-miR-137	149	6:1:1
mmu-miR-181b	150	6:1:0
mmu-miR-712	150	6:1:1
mmu-miR-181a	150	6:1:0
mmu-miR-181d	150	6:1:0
mmu-miR-181c	150	6:1:0
mmu-miR-715	150	7:1:1
mmu-miR-145	151	6:1:0
mmu-miR-136	151	7:1:0
mmu-miR-223	151	7:1:1
mmu-miR-33	151	6:1:0
mmu-miR-692	151	6:1:1
mmu-miR-204	151	6:1:0
mmu-miR-211	151	6:1:0
mmu-miR-743b-5p	152	6:1:1
mmu-miR-880	152	7:1:0
mmu-miR-455	153	7:1:0
mmu-miR-130a	153	6:1:0
mmu-miR-509-5p	153	6:1:0
mmu-miR-130b	153	6:1:0
mmu-miR-721	153	6:1:0
mmu-miR-1196	153	6:1:1
mmu-miR-1193	153	6:1:1
mmu-miR-1191	153	6:1:1
mmu-miR-301a	153	6:1:0
mmu-miR-301b	153	6:1:0
mmu-miR-375	154	6:1:1
mmu-miR-1195	154	6:1:1
mmu-miR-151-3p	154	6:1:1
mmu-miR-328	154	6:1:1
mmu-miR-669c	154	6:1:1
mmu-miR-710	155	6:1:0
mmu-miR-378	155	6:1:1
mmu-miR-145	156	6:1:0
mmu-miR-26b	156	6:1:0
mmu-miR-26a	156	6:1:0
mmu-miR-138	156	6:1:1
mmu-miR-878-5p	156	7:1:0
mmu-miR-326	157	6:1:1
mmu-miR-760	157	8:1:1
mmu-miR-330	157	6:1:1
mmu-miR-344	157	7:1:0
mmu-miR-129-5p	157	6:1:1
mmu-miR-544	157	6:1:1
mmu-miR-465b-5p	157	6:1:1
mmu-miR-465c-5p	157	6:1:1
mmu-miR-465a-5p	157	6:1:1
mmu-miR-743b-5p	158	6:1:1
mmu-miR-669a	158	6:1:1
mmu-miR-684	158	6:1:1
mmu-miR-876-5p	159	6:1:1
mmu-miR-375	160	6:1:0
mmu-miR-133a	160	7:1:0
mmu-miR-133b	160	7:1:0
mmu-miR-686	160	7:1:0
mmu-miR-380-5p	160	6:1:0
mmu-miR-547	160	7:1:0
mmu-miR-9	161	8:0:1
mmu-miR-678	162	7:1:1
mmu-miR-326	163	6:1:1
mmu-miR-330	163	6:1:1
mmu-miR-362-5p	163	8:1:0
mmu-miR-470	163	6:0:1
mmu-miR-719	163	6:1:1
mmu-miR-712	164	6:1:0
mmu-miR-669e	164	6:1:1
mmu-miR-715	164	6:1:0
mmu-miR-470	164	6:1:1
mmu-miR-431	164	6:1:1
mmu-miR-670	164	6:1:0
mmu-miR-691	164	6:1:1
mmu-miR-325	164	6:1:1
mmu-miR-501-5p	165	6:1:0
mmu-miR-669e	165	6:1:1
mmu-miR-431	165	6:1:1
mmu-miR-760	166	6:1:1
mmu-miR-676	166	6:1:0
mmu-miR-154	166	7:1:1
mmu-miR-1191	166	6:1:1
mmu-miR-493	167	8:0:1
mmu-miR-872	167	6:1:1
mmu-miR-18a	167	7:1:0
mmu-miR-18b	167	7:1:0
mmu-miR-654-3p	167	6:1:1
mmu-miR-1193	167	6:1:0
mmu-miR-296-5p	167	6:1:1
mmu-miR-540-5p	167	7:1:1
mmu-miR-540-5p	168	7:0:1
mmu-let-7d	168	6:1:1
mmu-let-7a	168	6:1:1
mmu-let-7e	168	6:1:1
mmu-let-7c	168	6:1:1
mmu-miR-1195	168	6:1:1
mmu-let-7b	168	6:1:1
mmu-let-7i	168	6:1:1
mmu-let-7g	168	6:1:1
mmu-miR-202-3p	168	6:1:1
mmu-miR-690	168	6:1:1
mmu-let-7f	168	6:1:1
mmu-miR-98	168	6:1:1
mmu-miR-409-3p	168	6:1:1
mmu-miR-320	169	6:1:0
mmu-miR-140	169	6:1:1
mmu-miR-876-3p	169	6:1:1
mmu-miR-690	169	6:1:1
mmu-miR-298	170	7:0:1
mmu-miR-685	170	6:1:0
mmu-miR-105	170	6:1:1
mmu-miR-759	170	6:1:1
mmu-miR-688	170	6:1:1
mmu-miR-335-5p	170	6:1:1
mmu-miR-30e	171	6:1:1
mmu-miR-384-5p	171	6:1:1
mmu-miR-30d	171	6:1:1
mmu-miR-30c	171	6:1:1
mmu-miR-30a	171	6:1:1
mmu-miR-185	171	6:1:1
mmu-miR-30b	171	6:1:1
mmu-miR-882	171	6:1:1
mmu-miR-153	171	7:1:1
mmu-miR-883a-5p	171	6:1:1
mmu-miR-142-5p	171	6:1:1
mmu-miR-292-5p	172	6:1:0
mmu-miR-448	172	6:1:1
mmu-miR-31	172	6:1:1
mmu-miR-290-5p	172	6:1:0
mmu-miR-669k	172	7:1:1
mmu-miR-669h-3p	172	7:1:1
mmu-miR-694	172	6:1:1
mmu-miR-500	173	6:1:1
mmu-miR-501-3p	173	6:1:1
mmu-miR-300	173	6:0:1
mmu-miR-381	173	6:1:1
mmu-miR-201	173	6:1:1
mmu-miR-598	173	6:1:1
mmu-miR-331-5p	174	6:1:1
mmu-miR-452	174	7:1:1
mmu-miR-764-5p	174	7:1:1
mmu-miR-147	174	8:1:1
mmu-miR-450b-5p	174	6:1:1
mmu-miR-466i	174	6:1:0
mmu-miR-467f	174	6:1:1
mmu-miR-675-3p	175	7:0:1
mmu-miR-339-3p	175	6:1:1
mmu-miR-770-3p	175	6:1:1
mmu-miR-346	175	6:1:1
mmu-miR-675-5p	176	6:1:1
mmu-miR-210	176	6:0:1
mmu-miR-375	176	7:1:1
mmu-miR-297a	176	6:0:1
mmu-miR-297b-5p	176	6:0:1
mmu-miR-297c	176	6:0:1
mmu-miR-450a-5p	176	6:1:1
mmu-miR-218	176	6:1:1
mmu-miR-669h-5p	176	6:1:1
mmu-miR-568	176	6:1:1
mmu-miR-345-3p	177	6:1:0
mmu-miR-486	177	7:1:0
mmu-miR-715	177	7:1:1
mmu-miR-152	177	6:1:1
mmu-miR-466h	177	6:1:1
mmu-miR-148b	177	6:1:1
mmu-miR-148a	177	6:1:1
mmu-miR-434-3p	177	6:1:1
mmu-miR-378	177	6:1:0
mmu-miR-547	177	7:1:1
mmu-miR-466j	177	6:1:1
mmu-miR-683	178	8:1:0
mmu-miR-450b-5p	178	6:1:1
mmu-miR-881	178	6:1:1
mmu-miR-544	178	7:1:0
mmu-miR-677	178	6:1:1
mmu-miR-669b	179	7:1:1
mmu-miR-669d	179	7:1:0
mmu-miR-592	179	6:1:0
mmu-miR-9	179	7:1:1
mmu-miR-669e	180	8:1:1
mmu-miR-207	180	6:1:0
mmu-miR-370	180	7:1:0
mmu-miR-691	180	6:1:1
mmu-miR-582-3p	180	6:1:1
mmu-miR-511	181	8:0:1
mmu-miR-469	181	7:1:1
mmu-miR-205	181	6:1:0
mmu-miR-340-3p	181	6:1:0
mmu-miR-712	182	6:1:0
mmu-miR-346	182	6:1:1
mmu-miR-431	182	6:1:1
mmu-miR-187	183	8:0:1
mmu-miR-874	183	6:1:0
mmu-miR-532-5p	183	7:1:0
mmu-miR-1191	183	6:1:1
mmu-miR-204	183	6:1:0
mmu-miR-211	183	6:1:0
mmu-miR-692	183	6:1:1
mmu-miR-33	183	6:1:0
mmu-miR-615-3p	184	8:1:0
mmu-miR-134	184	6:1:0
mmu-miR-293	184	6:1:0
mmu-miR-466f	184	7:1:1
mmu-miR-654-3p	184	6:1:1
mmu-miR-302c	184	7:1:1
mmu-miR-764-5p	184	6:1:1
mmu-miR-466k	184	6:1:1
mmu-miR-210	184	7:1:1
mmu-miR-686	184	6:1:1
mmu-miR-466d-5p	184	6:1:1
mmu-miR-696	185	6:1:1
mmu-miR-1186	185	6:1:1
mmu-miR-676	185	6:1:1
mmu-miR-370	185	6:1:1
mmu-miR-147	185	6:1:1
mmu-miR-339-5p	185	7:1:1
mmu-miR-126-3p	185	6:1:0
mmu-miR-340-3p	185	7:1:1
mmu-miR-715	186	7:1:0
mmu-miR-466f-5p	186	6:1:1
mmu-miR-466j	186	6:1:1
mmu-miR-466h	186	6:1:1
mmu-miR-152	186	6:1:0
mmu-miR-487b	186	7:1:1
mmu-miR-148b	186	6:1:0
mmu-miR-148a	186	6:1:0
mmu-miR-881	187	6:0:1
mmu-miR-679	187	7:1:1
mmu-miR-874	187	7:1:1
mmu-miR-532-5p	187	8:1:1
mmu-miR-883b-5p	187	6:1:1
mmu-miR-10a	187	6:1:0
mmu-miR-10b	187	6:1:0
mmu-miR-687	187	7:1:1
mmu-miR-126-3p	188	8:1:1
mmu-miR-429	188	8:1:1
mmu-miR-451	188	6:1:0
mmu-miR-511	188	6:1:1
mmu-miR-682	188	6:1:1
mmu-miR-200c	189	7:1:1
mmu-miR-200b	189	7:1:1
mmu-miR-875-5p	189	6:1:0
mmu-miR-652	189	6:1:1
mmu-miR-667	190	6:1:0
mmu-miR-365	190	6:1:1
mmu-miR-190b	190	6:1:1
mmu-miR-190	190	6:1:1
mmu-miR-155	191	6:1:1
mmu-miR-203	191	6:1:1
mmu-miR-883b-5p	192	7:1:0
mmu-miR-683	192	6:1:1
mmu-miR-883a-5p	192	7:1:1
mmu-miR-875-3p	192	6:1:0
mmu-miR-582-3p	192	6:1:1
mmu-miR-193b	193	6:1:1
mmu-miR-193	193	6:1:1
mmu-miR-140	193	6:1:1
mmu-miR-21	193	7:1:1
mmu-miR-590-5p	193	7:1:1
mmu-miR-805	193	7:0:1
mmu-miR-876-3p	193	6:1:1
mmu-miR-125a-3p	194	7:1:1
mmu-miR-1190	194	7:0:1
mmu-miR-679	194	6:1:1
mmu-miR-883a-3p	194	6:1:0
mmu-miR-421	194	8:1:1
mmu-miR-674	194	6:1:0
mmu-miR-883b-3p	194	6:1:0
mmu-miR-22	194	6:1:1
mmu-miR-191	194	6:1:0
mmu-miR-683	195	6:1:1
mmu-miR-763	195	6:0:1
mmu-miR-412	195	7:1:1
mmu-miR-693-3p	195	6:1:1
mmu-miR-370	195	7:1:1
mmu-miR-467h	195	6:1:1
mmu-miR-467b	195	6:1:1
mmu-miR-105	195	6:1:0
mmu-miR-761	195	6:1:1
mmu-miR-685	195	6:1:1
mmu-miR-214	195	6:1:1
mmu-miR-467e	195	6:1:1
mmu-miR-338-3p	196	6:1:1
mmu-miR-340-3p	196	6:1:1
mmu-miR-26a	196	6:1:1
mmu-miR-26b	196	6:1:1
mmu-miR-743b-5p	197	8:1:1
mmu-miR-505	197	6:1:1
mmu-miR-718	197	7:1:1
mmu-miR-188-3p	197	6:1:0
mmu-miR-717	197	6:1:1
mmu-miR-202-5p	197	6:1:1
mmu-miR-434-3p	197	6:1:1
mmu-miR-384-3p	198	6:1:0
mmu-miR-691	198	6:1:1
mmu-miR-344	199	6:1:1
mmu-miR-592	199	8:1:1
mmu-miR-293	199	6:1:1
mmu-miR-335-3p	199	6:1:1
mmu-miR-133a	200	7:1:0
mmu-miR-133b	200	7:1:0
mmu-miR-218	200	6:1:1
mmu-miR-686	200	7:1:1
mmu-miR-1198	201	8:1:0
mmu-miR-375	201	6:0:0
mmu-miR-190b	202	8:1:0
mmu-miR-190	202	8:1:0
mmu-miR-669b	203	7:1:0
mmu-miR-219	203	6:1:1
mmu-miR-466c-5p	203	6:1:0
mmu-miR-1187	203	6:1:0
mmu-miR-466a-5p	203	6:1:0
mmu-miR-466b-5p	203	6:1:0
mmu-miR-466e-5p	203	6:1:0
mmu-miR-452	203	6:1:1
mmu-miR-466k	203	6:1:1
mmu-miR-876-5p	203	8:1:1
mmu-miR-466d-5p	203	6:1:1
mmu-miR-296-3p	204	7:1:1
mmu-miR-695	204	6:1:0
mmu-miR-1188	204	6:1:1
mmu-miR-154	205	6:1:1
mmu-miR-872	205	6:1:1
mmu-miR-540-5p	206	6:1:1
mmu-miR-1224	206	8:1:1
mmu-miR-18b	206	6:1:1
mmu-miR-143	206	6:1:1
mmu-miR-543	206	6:1:0
mmu-miR-18a	206	6:1:1
mmu-miR-879	206	7:1:1
mmu-miR-409-3p	206	6:1:1
mmu-miR-496	206	7:1:1
mmu-miR-690	206	6:1:1
mmu-miR-493	207	6:0:1
mmu-miR-672	207	6:1:1
mmu-miR-139-3p	207	6:1:1
mmu-miR-485	207	6:1:1
mmu-miR-882	207	6:1:1
mmu-miR-185	207	6:1:1
mmu-miR-694	207	7:1:0
mmu-miR-7b	208	6:1:0
mmu-miR-7a	208	6:1:0
mmu-miR-488	208	6:1:1
mmu-miR-151-5p	208	6:1:1
mmu-miR-1194	208	8:1:1
mmu-miR-380-3p	209	6:1:0
mmu-miR-465a-3p	209	6:1:1
mmu-miR-465b-3p	209	6:1:1
mmu-miR-465c-3p	209	6:1:1
mmu-miR-652	209	6:1:1
mmu-miR-299	209	6:1:1
mmu-miR-142-5p	209	6:1:0
mmu-miR-186	210	6:1:0
mmu-miR-301b	210	6:1:1
mmu-miR-191	210	6:1:1
mmu-miR-883b-5p	210	6:1:1
mmu-miR-291b-3p	210	7:1:1
mmu-miR-130b	210	6:1:1
mmu-miR-130a	210	6:1:1
mmu-miR-301a	210	6:1:1
mmu-miR-721	210	6:1:1
mmu-miR-805	210	6:1:1
mmu-miR-128	211	8:1:1
mmu-miR-467c	211	6:1:1
mmu-miR-294	211	6:1:1
mmu-miR-291a-3p	211	6:1:1
mmu-miR-292-3p	211	6:1:1
mmu-miR-467a	211	6:1:1
mmu-miR-302a	211	6:1:1
mmu-miR-302d	211	6:1:1
mmu-miR-467d	211	6:1:1
mmu-miR-290-3p	211	6:1:1
mmu-miR-224	211	6:1:1
mmu-miR-685	211	6:1:1
mmu-miR-302b	211	6:1:1
mmu-miR-509-3p	211	6:1:1
mmu-miR-295	211	6:1:1
mmu-miR-805	211	6:1:0
mmu-miR-93	212	6:0:1
mmu-miR-106b	212	6:0:1
mmu-miR-106a	212	6:0:1
mmu-miR-17	212	6:0:1
mmu-miR-467h	212	6:1:1
mmu-miR-694	212	8:1:1
mmu-miR-467b	212	6:1:1
mmu-miR-20a	212	6:0:1
mmu-miR-190b	212	6:1:1
mmu-miR-105	212	6:1:1
mmu-miR-20b	212	6:0:1
mmu-miR-467e	212	6:1:1
mmu-miR-704	212	6:1:1
mmu-miR-190	212	6:1:1
mmu-miR-382	212	6:1:1
mmu-miR-464	213	8:1:1
mmu-miR-338-3p	213	7:1:1
mmu-miR-335-5p	213	6:1:1
mmu-miR-374	213	6:1:1
mmu-miR-292-5p	214	6:1:1
mmu-miR-421	214	6:1:1
mmu-miR-350	214	6:1:1
mmu-miR-290-5p	214	6:1:1
mmu-miR-291b-5p	215	6:0:1
mmu-miR-291a-5p	215	6:0:1
mmu-miR-495	215	6:1:0
mmu-miR-292-5p	215	6:1:1
mmu-miR-290-5p	215	6:1:1
mmu-miR-1192	215	6:1:0
mmu-miR-340-5p	216	6:1:1
mmu-miR-466g	216	6:1:1
mmu-miR-764-3p	217	8:1:1
mmu-miR-532-5p	217	6:1:1
mmu-miR-770-5p	217	6:1:1
mmu-miR-381	217	6:1:0
mmu-miR-875-5p	217	6:1:0
mmu-miR-194	217	6:1:1
mmu-miR-410	217	6:1:1
mmu-miR-300	217	6:1:1
mmu-miR-183	217	6:1:1
mmu-miR-425	217	6:1:1
mmu-miR-489	217	6:1:1
mmu-miR-369-3p	217	6:1:1
mmu-miR-671-5p	218	7:1:1
mmu-miR-453	218	7:1:1
mmu-miR-429	218	6:1:1
mmu-miR-409-5p	218	7:1:0
mmu-miR-876-5p	218	7:1:1
mmu-miR-190b	218	6:1:1
mmu-miR-200c	218	6:1:1
mmu-miR-675-3p	218	8:1:1
mmu-miR-667	218	6:1:0
mmu-miR-200b	218	6:1:1
mmu-miR-126-3p	218	6:1:1
mmu-miR-190	218	6:1:1
mmu-miR-365	218	6:1:1
mmu-miR-547	219	7:1:1
mmu-miR-139-3p	219	6:1:0
mmu-miR-450b-3p	219	8:1:1
mmu-miR-669i	219	6:1:1
mmu-miR-669j	219	6:1:1
mmu-miR-450a-3p	220	7:1:1
mmu-miR-297a	220	6:1:1
mmu-miR-297c	220	6:1:1
mmu-miR-331-5p	220	6:1:1
mmu-miR-380-5p	220	6:1:1
mmu-miR-448	220	6:1:0
mmu-miR-297b-5p	220	6:1:1
mmu-miR-153	220	6:1:0
mmu-miR-669h-5p	220	6:1:1
mmu-miR-568	220	6:1:0
mmu-miR-592	221	6:1:1
mmu-miR-450a-3p	222	6:1:1
mmu-miR-452	222	7:1:0
mmu-miR-450a-5p	222	6:1:1
mmu-miR-450b-3p	222	6:1:0
mmu-miR-450b-5p	222	6:1:0
mmu-miR-672	223	8:1:1
mmu-miR-9	223	6:1:0
mmu-miR-695	223	6:1:0
mmu-miR-296-3p	223	8:1:1
mmu-miR-669b	223	6:1:0
mmu-miR-1195	224	7:1:1
mmu-miR-669b	224	6:1:1
mmu-miR-1188	224	6:1:1
mmu-miR-574-5p	224	7:1:1
mmu-miR-154	225	6:1:1
mmu-miR-382	225	6:1:0
mmu-miR-496	225	6:1:1
mmu-miR-872	225	6:1:1
mmu-miR-590-3p	225	6:1:0
mmu-miR-493	226	6:1:1
mmu-miR-93	226	6:1:0
mmu-miR-106b	226	6:1:0
mmu-miR-106a	226	6:1:0
mmu-miR-17	226	6:1:0
mmu-miR-540-5p	226	6:1:1
mmu-miR-20b	226	6:1:0
mmu-miR-18b	226	6:1:1
mmu-miR-20a	226	6:1:0
mmu-miR-18a	226	6:1:1
mmu-miR-582-5p	226	6:1:0
mmu-miR-320	226	6:1:0
mmu-miR-409-3p	226	6:1:0
mmu-miR-690	226	6:1:1
mmu-miR-499	226	8:1:1
mmu-miR-212	227	6:1:0
mmu-miR-291a-5p	227	8:1:0
mmu-miR-291b-5p	227	8:1:0
mmu-miR-694	227	7:1:1
mmu-miR-759	227	6:1:1
mmu-miR-132	227	6:1:0
mmu-miR-320	227	6:1:1
mmu-miR-467h	227	7:1:1
mmu-miR-467e	227	7:1:1
mmu-miR-203	228	6:1:1
mmu-miR-208b	228	6:1:1
mmu-miR-488	228	6:0:1
mmu-miR-335-5p	228	6:1:1
mmu-miR-194	228	7:1:1
mmu-miR-467b	228	6:1:1
mmu-miR-208a	228	6:1:1
mmu-miR-381	228	7:1:0
mmu-miR-300	228	7:1:1
mmu-miR-30d	229	6:1:1
mmu-miR-30a	229	6:1:1
mmu-miR-30e	229	6:1:1
mmu-miR-875-3p	229	6:1:1
mmu-miR-369-3p	229	6:1:0
mmu-miR-410	229	6:1:0
mmu-miR-186	229	6:1:1
mmu-miR-384-5p	229	6:1:1
mmu-miR-142-5p	229	6:0:1
mmu-miR-425	229	6:1:1
mmu-miR-30b	229	6:1:1
mmu-miR-466l	229	6:1:0
mmu-miR-30c	229	6:1:1
mmu-miR-489	229	6:1:1
mmu-miR-568	230	8:1:0
mmu-miR-340-5p	230	6:1:0
mmu-miR-1192	230	6:1:0
mmu-miR-495	230	6:1:0
mmu-miR-186	230	6:1:1
mmu-miR-539	230	6:1:1
mmu-miR-805	230	6:1:1
mmu-miR-706	230	6:1:1
mmu-miR-496	231	6:1:1
mmu-miR-468	231	8:1:1
mmu-miR-802	231	6:1:1
mmu-miR-539	231	6:1:1
mmu-miR-706	231	6:1:1
mmu-miR-509-3p	231	6:1:1
mmu-miR-1194	232	8:0:1
mmu-miR-1224	232	6:1:1
mmu-miR-206	232	6:1:1
mmu-miR-448	232	6:1:0
mmu-miR-1	232	6:1:1
mmu-miR-694	232	6:1:0
mmu-miR-488	232	6:1:1
mmu-miR-669h-5p	232	6:1:1
mmu-miR-297a	232	6:1:1
mmu-miR-297c	232	6:1:1
mmu-miR-153	232	6:1:0
mmu-miR-669k	232	7:1:0
mmu-miR-669h-3p	232	7:1:0
mmu-miR-297b-5p	232	6:1:1
mmu-miR-675-3p	232	6:1:1
mmu-miR-466l	232	7:1:0
mmu-miR-134	233	6:1:1
mmu-miR-186	233	7:1:0
mmu-miR-541	233	6:1:1
mmu-miR-466c-5p	233	6:1:1
mmu-miR-1198	233	6:1:1
mmu-miR-291b-3p	233	8:1:1
mmu-miR-466b-5p	233	6:1:1
mmu-miR-466e-5p	233	6:1:1
mmu-miR-1199	233	6:1:1
mmu-miR-466a-5p	233	6:1:1
mmu-miR-1187	233	6:1:1
mmu-miR-805	233	7:1:1
mmu-miR-135a	233	6:1:1
mmu-miR-135b	233	6:1:1
mmu-miR-721	234	6:1:1
mmu-miR-883b-5p	234	6:1:1
mmu-miR-191	234	6:1:1
mmu-miR-301b	234	6:1:1
mmu-miR-130a	234	6:1:1
mmu-miR-301a	234	6:1:1
mmu-miR-130b	234	6:1:1
mmu-miR-685	235	6:1:1
mmu-miR-292-3p	235	6:1:1
mmu-miR-290-3p	235	6:1:1
mmu-miR-302d	235	6:1:1
mmu-miR-302a	235	6:1:1
mmu-miR-128	235	8:1:1
mmu-miR-291a-3p	235	6:1:1
mmu-miR-224	235	6:1:1
mmu-miR-302b	235	6:1:1
mmu-miR-805	235	6:1:0
mmu-miR-467c	235	6:1:1
mmu-miR-295	235	6:1:1
mmu-miR-467a	235	6:1:1
mmu-miR-467d	235	6:1:1
mmu-miR-294	235	6:1:1
mmu-miR-509-3p	235	6:1:1
mmu-miR-694	236	8:1:1
mmu-miR-20a	236	6:0:1
mmu-miR-106a	236	6:0:1
mmu-miR-190b	236	6:1:1
mmu-miR-20b	236	6:0:1
mmu-miR-17	236	6:0:1
mmu-miR-105	236	6:1:1
mmu-miR-106b	236	6:0:1
mmu-miR-382	236	6:1:1
mmu-miR-93	236	6:0:1
mmu-miR-467e	236	6:1:1
mmu-miR-467h	236	6:1:1
mmu-miR-190	236	6:1:1
mmu-miR-467b	236	6:1:1
mmu-miR-704	236	6:1:1
mmu-miR-464	237	8:1:1
mmu-miR-338-3p	237	7:1:1
mmu-miR-335-5p	237	6:1:1
mmu-miR-374	237	6:1:1
mmu-miR-421	238	6:1:1
mmu-miR-290-5p	238	6:1:1
mmu-miR-292-5p	238	6:1:1
mmu-miR-350	238	6:1:1
mmu-miR-509-5p	239	8:1:1
mmu-miR-291b-5p	239	6:0:1
mmu-miR-291a-5p	239	6:0:1
mmu-miR-220	239	7:1:0
mmu-miR-292-5p	239	6:1:1
mmu-miR-290-5p	239	6:1:1
mmu-miR-1192	239	6:1:0
mmu-miR-495	239	6:1:0
mmu-miR-761	240	6:1:1
mmu-miR-802	240	6:1:1
mmu-miR-214	240	6:1:1
mmu-miR-29c	241	7:1:1
mmu-miR-770-5p	241	6:0:1
mmu-miR-29a	241	7:1:1
mmu-miR-697	241	6:1:1
mmu-miR-29b	241	7:1:1
mmu-miR-880	241	6:1:0
mmu-miR-875-5p	241	6:1:1
mmu-miR-107	241	6:1:1
mmu-miR-410	241	8:1:1
mmu-miR-144	241	6:1:1
mmu-miR-101a	241	6:1:1
mmu-miR-101b	241	6:1:1
mmu-miR-197	241	6:1:0
mmu-miR-875-5p	241	8:1:1
mmu-miR-338-5p	241	6:1:1
mmu-miR-103	241	6:1:1
mmu-miR-381	241	6:1:1
mmu-miR-500	242	7:0:1
mmu-miR-501-3p	242	7:0:1
mmu-miR-362-3p	242	7:1:0
mmu-miR-141	242	6:1:1
mmu-miR-667	242	6:1:0
mmu-miR-411	242	8:1:1
mmu-miR-329	242	7:1:0
mmu-miR-365	242	8:1:1
mmu-miR-151-3p	242	6:1:1
mmu-miR-200a	242	6:1:1
mmu-miR-1196	242	8:1:1
mmu-miR-466i	242	6:1:0
mmu-miR-467f	242	6:1:1
mmu-miR-124	243	7:1:1
mmu-miR-367	243	7:1:1
mmu-miR-32	243	7:1:1
mmu-miR-92a	243	7:1:1
mmu-miR-363	243	7:1:1
mmu-miR-467f	243	7:1:0
mmu-miR-463	243	7:1:1
mmu-miR-25	243	7:1:1
mmu-miR-92b	243	7:1:1
mmu-miR-30e	243	6:1:1
mmu-miR-466f-3p	243	6:0:0
mmu-miR-1197	243	7:1:1
mmu-miR-297b-3p	243	6:0:1
mmu-miR-466b-3-3p	243	6:0:1
mmu-miR-466a-3p	243	6:0:1
mmu-miR-466b-3p	243	6:0:1
mmu-miR-466c-3p	243	6:0:1
mmu-miR-466e-3p	243	6:0:1
mmu-miR-669f	243	6:0:1
mmu-miR-466d-3p	243	6:0:1
mmu-miR-467g	243	6:0:1
mmu-miR-30a	243	6:1:1
mmu-miR-30d	243	6:1:1
mmu-miR-300	243	6:1:1
mmu-miR-381	243	6:1:0
mmu-miR-1-2-as	243	6:1:1
mmu-miR-30b	243	6:1:1
mmu-miR-30c	243	6:1:1
mmu-miR-384-5p	243	6:1:1
mmu-miR-466l	243	6:1:1
mmu-miR-200c	244	6:1:0
mmu-miR-222	244	6:1:1
mmu-miR-217	244	6:1:1
mmu-miR-369-3p	244	8:0:0
mmu-miR-200b	244	6:1:0
mmu-miR-429	244	6:1:0
mmu-miR-494	244	6:1:1
mmu-miR-487b	244	8:1:1
mmu-miR-221	244	6:1:1
mmu-miR-155	245	6:0:1
mmu-miR-374	245	8:1:0
mmu-miR-200b	245	8:1:1
mmu-miR-200c	245	8:1:1
mmu-miR-208b	245	6:1:0
mmu-miR-101a	245	7:1:1
mmu-miR-101b	245	7:1:1
mmu-miR-208a	245	6:1:0
mmu-miR-489	245	7:1:1
mmu-miR-137	245	6:1:1
mmu-miR-425	245	7:1:1
mmu-miR-499	245	6:1:0
mmu-miR-338-5p	246	6:1:0
mmu-miR-144	246	6:1:1
mmu-miR-194	246	6:1:1
mmu-miR-142-5p	246	6:1:1
mmu-miR-409-3p	247	6:1:1
mmu-miR-212	247	6:1:1
mmu-miR-429	247	6:1:0
mmu-miR-1194	247	6:1:1
mmu-miR-707	247	6:1:1
mmu-miR-186	247	7:1:0
mmu-miR-132	247	6:1:1
mmu-miR-805	247	7:1:1
mmu-miR-26a	248	8:1:1
mmu-miR-26b	248	8:1:1
mmu-miR-410	248	6:1:0
mmu-miR-224	248	6:1:1
mmu-miR-802	248	6:1:1
mmu-miR-376c	248	6:1:1
mmu-miR-466g	249	8:1:1
mmu-miR-466l	249	7:0:1
mmu-miR-669i	249	7:1:1
mmu-miR-669j	249	7:1:1
mmu-miR-710	249	6:1:1
mmu-miR-297b-3p	249	7:1:1
mmu-miR-466b-3-3p	249	7:1:1
mmu-miR-466a-3p	249	7:1:1
mmu-miR-466b-3p	249	7:1:1
mmu-miR-466c-3p	249	7:1:1
mmu-miR-466e-3p	249	7:1:1
mmu-miR-466d-3p	249	7:1:1
mmu-miR-467g	249	7:1:1
mmu-miR-19a	250	8:1:1
mmu-miR-448	250	7:1:1
mmu-miR-19b	250	8:1:1
mmu-miR-142-5p	250	6:1:1
mmu-miR-694	250	7:1:1
mmu-miR-582-5p	250	6:1:1
mmu-miR-495	251	6:1:0
mmu-miR-153	251	6:1:1
mmu-miR-568	251	8:1:1
mmu-miR-1192	251	6:1:0
mmu-miR-350	251	7:1:0
mmu-miR-466i	251	6:1:0
mmu-miR-467f	251	6:1:1
mmu-miR-340-5p	251	6:0:1
mmu-miR-374	251	6:1:1
mmu-miR-465a-5p	252	8:1:0
mmu-miR-465c-5p	252	8:1:0
mmu-miR-182	252	7:1:1
mmu-miR-139-5p	252	6:1:1
mmu-miR-465b-5p	252	8:1:0
mmu-miR-300	252	6:1:1
mmu-miR-381	252	6:1:0
mmu-miR-673-5p	252	6:1:1
mmu-miR-410	252	6:1:1
mmu-miR-27b	252	6:1:1
mmu-miR-27a	252	6:1:1
mmu-miR-450b-5p	253	6:0:1
mmu-miR-467f	253	6:1:0
mmu-miR-363	253	6:1:1
mmu-miR-367	253	6:1:1
mmu-miR-32	253	6:1:1
mmu-miR-669f	253	7:1:0
mmu-miR-92a	253	6:1:1
mmu-miR-25	253	6:1:1
mmu-miR-92b	253	6:1:1
mmu-miR-335-3p	253	6:1:0
mmu-miR-96	253	6:1:1
mmu-miR-409-5p	254	6:1:1
mmu-miR-684	254	6:1:1
mmu-miR-136	256	8:1:1
mmu-miR-469	256	8:1:1
mmu-miR-204	256	7:1:1
mmu-miR-671-3p	256	6:1:1
mmu-miR-211	256	7:1:1
mmu-miR-145	256	7:1:1
mmu-miR-340-3p	256	6:1:1
mmu-miR-511	257	8:1:1
mmu-miR-671-3p	257	6:1:1
mmu-miR-33	257	6:1:1
mmu-miR-574-3p	258	8:1:1
mmu-miR-702	258	6:1:0
mmu-miR-669h-3p	258	8:1:1
mmu-miR-99b	258	6:1:1
mmu-miR-202-5p	258	6:1:1
mmu-miR-100	258	6:1:1
mmu-miR-669i	258	6:1:1
mmu-miR-448	258	7:1:1
mmu-miR-99a	258	6:1:1
mmu-miR-669k	258	8:1:1
mmu-miR-669j	258	6:1:1
mmu-miR-874	259	6:1:0
mmu-miR-24	259	6:1:1
mmu-miR-153	259	6:1:1
mmu-miR-384-3p	259	6:1:1
mmu-miR-324-3p	260	8:1:0
mmu-miR-532-5p	260	6:0:1
mmu-miR-148a	260	8:1:1
mmu-miR-365	260	7:0:0
mmu-miR-293	260	6:1:1
mmu-miR-296-5p	260	6:1:1
mmu-miR-135a	260	6:1:1
mmu-miR-500	260	6:1:0
mmu-miR-501-3p	260	6:1:0
mmu-miR-689	260	6:1:1
mmu-miR-188-5p	260	6:1:1
mmu-miR-135b	260	6:1:1
mmu-miR-875-5p	260	6:1:1
mmu-miR-698	260	6:1:1
mmu-miR-468	260	6:1:1
mmu-miR-292-3p	261	7:1:1
mmu-miR-467a	261	7:1:1
mmu-miR-685	261	7:1:0
mmu-miR-742	261	6:1:0
mmu-miR-290-3p	261	7:1:1
mmu-miR-301a	261	6:1:1
mmu-miR-130b	261	6:1:1
mmu-miR-301b	261	6:1:1
mmu-miR-721	261	6:1:1
mmu-miR-130a	261	6:1:1
mmu-miR-690	261	6:1:1
mmu-miR-216b	261	6:1:1
mmu-miR-320	261	6:1:1
mmu-miR-200c	261	6:1:1
mmu-miR-429	261	6:1:1
mmu-miR-200b	261	6:1:1
mmu-miR-216a	261	6:1:1
mmu-miR-105	262	7:1:1
mmu-miR-152	262	6:0:1
mmu-miR-467d	262	6:1:1
mmu-miR-302d	262	6:1:1
mmu-miR-155	262	6:0:1
mmu-miR-137	262	6:1:1
mmu-miR-291b-3p	262	6:1:1
mmu-miR-148b	262	6:0:1
mmu-miR-455	262	6:1:1
mmu-miR-467c	262	6:1:1
mmu-miR-302a	262	6:1:1
mmu-miR-302b	262	6:1:1
mmu-miR-295	262	6:1:1
mmu-miR-291a-3p	262	6:1:1
mmu-miR-294	262	6:1:1
mmu-miR-199a-5p	263	6:0:1
mmu-miR-291b-5p	263	7:1:1
mmu-miR-291a-5p	263	7:1:1
mmu-miR-464	264	6:1:0
mmu-miR-212	264	6:1:1
mmu-miR-145	264	6:1:1
mmu-miR-99b	264	6:1:1
mmu-miR-99a	264	6:1:1
mmu-miR-100	264	6:1:1
mmu-miR-132	264	6:1:1
mmu-miR-34b-3p	264	6:1:1
mmu-miR-466l	264	6:1:1
mmu-miR-466g	265	6:1:1
mmu-miR-340-5p	265	6:1:1
mmu-miR-770-5p	266	6:1:1
mmu-miR-875-5p	266	6:1:0
mmu-miR-532-5p	266	6:1:1
mmu-miR-410	266	8:1:1
mmu-miR-878-3p	266	7:1:1
mmu-miR-300	266	6:1:1
mmu-miR-381	266	6:1:0
mmu-miR-194	266	6:1:1
mmu-miR-410	266	6:1:1
mmu-miR-183	266	6:1:1
mmu-miR-425	266	6:1:1
mmu-miR-489	266	6:1:1
mmu-miR-369-3p	266	6:1:1
mmu-miR-126-3p	267	6:0:1
mmu-miR-1196	267	8:1:1
mmu-miR-200b	267	6:1:1
mmu-miR-200c	267	6:1:1
mmu-miR-429	267	6:1:1
mmu-miR-362-3p	267	7:1:0
mmu-miR-329	267	7:1:0
mmu-miR-365	267	6:1:1
mmu-miR-324-5p	267	7:1:1
mmu-miR-467f	267	6:1:1
mmu-miR-543	268	7:1:0
mmu-miR-697	268	6:1:0
mmu-miR-495	268	7:1:0
mmu-miR-471	268	6:1:1
mmu-miR-487b	268	7:1:1
mmu-miR-1-2-as	268	6:0:0
mmu-miR-181a	268	6:1:0
mmu-miR-1192	268	7:1:0
mmu-miR-181b	268	6:1:0
mmu-miR-669f	268	6:0:1
mmu-miR-181c	268	6:1:0
mmu-miR-181d	268	6:1:0
mmu-miR-466f-3p	268	6:1:1
mmu-miR-376c	268	6:1:0
mmu-miR-448	269	6:1:1
mmu-miR-494	269	8:1:1
mmu-miR-153	269	6:1:1
mmu-miR-191	269	6:1:1
mmu-miR-192	269	7:1:1
mmu-miR-21	269	6:1:1
mmu-miR-590-5p	269	6:1:1
mmu-miR-490	269	6:1:1
mmu-miR-215	269	7:1:1
mmu-miR-142-5p	269	8:1:1
mmu-miR-369-3p	269	8:1:1
mmu-miR-338-5p	270	7:1:1
mmu-miR-23b	270	6:1:0
mmu-miR-23a	270	6:1:0
mmu-miR-203	270	6:1:1
mmu-miR-410	271	8:1:0
mmu-miR-425	271	6:0:1
mmu-miR-374	271	7:0:1
mmu-miR-468	271	6:1:1
mmu-miR-878-3p	271	7:1:1
mmu-miR-194	271	6:0:1
mmu-miR-489	271	6:0:1
mmu-miR-92a	271	6:1:1
mmu-miR-92b	271	6:1:1
mmu-miR-32	271	6:1:1
mmu-miR-363	271	6:1:1
mmu-miR-367	271	6:1:1
mmu-miR-1197	271	6:1:1
mmu-miR-25	271	6:1:1
mmu-miR-208a	272	6:1:1
mmu-miR-499	272	6:1:1
mmu-miR-208b	272	6:1:1
mmu-miR-126-5p	272	8:1:0
mmu-miR-340-5p	272	6:1:0
mmu-miR-137	272	6:1:1
mmu-miR-325	273	6:1:1
mmu-miR-433	273	6:1:1
mmu-miR-376b	273	6:1:1
mmu-miR-92b	274	6:1:1
mmu-miR-669g	274	8:1:1
mmu-miR-92a	274	6:1:1
mmu-miR-374	274	7:1:1
mmu-miR-32	274	6:1:1
mmu-miR-367	274	6:1:1
mmu-miR-363	274	6:1:1
mmu-miR-25	274	6:1:1
mmu-miR-487b	274	6:1:1
mmu-miR-369-3p	274	6:1:0
mmu-miR-33	275	8:1:1
mmu-miR-433	275	7:1:0
mmu-miR-219	275	6:1:1
mmu-miR-376b	276	6:1:1
mmu-miR-126-5p	276	7:1:1
mmu-miR-323-3p	276	6:1:0
mmu-miR-677	276	6:1:1
mmu-miR-205	277	8:1:0
mmu-miR-335-3p	277	8:0:1
mmu-miR-136	277	7:1:0
mmu-miR-544	278	8:1:0
mmu-miR-375	278	8:1:1
mmu-miR-712	279	7:1:0
mmu-miR-470	279	6:1:1
mmu-miR-450b-5p	279	6:1:1
mmu-miR-686	280	7:1:0
mmu-miR-129-5p	280	6:1:1
[truncated: 4,669 more rows]
